# Supplementary material for: ([2.2.2]Cryptand-κ6 O)potassium (η4-cyclo­octa­diene)bis­(η2-pyrene)cobaltate(1−) pentane hemisolvate
Source: Acta Crystallogr Sect E Struct Rep Online. 2012 Jun 30;68(Pt 7):m1013–4. doi: 10.1107/S1600536812029078 (PMC3393249; doi:10.1107/S1600536812029078)
Supplement: Supplementary file 1 [file e-68-m1013-sup1.cif]

##############################################################################
#                                                                            #
# This CIF contains the data in a paper accepted for publication in          #
# Acta Crystallographica Section E. It conforms to the requirements of       #
# Notes for Authors for Acta Crystallographica Section E, and has been       #
# peer reviewed under the auspices of the IUCr Commission on Journals.       #
#                                                                            #
# Full details of the Crystallographic Information File format               #
# are given in the paper "The Crystallographic Information File (CIF):       #
# a New Standard Archive File for Crystallography" by S. R. Hall, F. H.      #
# Allen and I. D. Brown [Acta Cryst. (1991), A47, 655-685].                  #
#                                                                            #
# The current version of the core CIF dictionary is obtainable from          #
# ftp://ftp.iucr.org/pub/cif_core.dic.                                       #
#                                                                            #
# Software is freely available for graphical display of the structure(s)     #
# in this CIF. For information consult the CIF software page                 #
# http://www.iucr.org/resources/cif/software.                                #
#                                                                            #
# This file may be used for bona fide research purposes within the           #
# scientific community so long as proper attribution is given to the journal # 
# article from which it was obtained.                                        #
#                                                                            #
##############################################################################
data_I
_audit_creation_method     SHELXL-97
_chemical_name_systematic
;
([2.2.2]Cryptand-\k^6^<i>O</i>)potassium
(\h^4^-cyclooctadiene)bis(\h^2^-pyrene)cobaltate(1-)
pentane hemisolvate
;
_chemical_name_common      5297
_chemical_formula_moiety     'C40 H32 Co, C18 H36 K N2 O6, 0.5(C5 H12)'
_chemical_formula_sum     'C60.5 H72 Co1 K1 N2 O6'
_chemical_formula_iupac
                       '[K (C18 H36 N2 O6)] [Co (C8 H12) (C16 H10)2], 0.5C5 H12'
_chemical_formula_weight     1023.25
_chemical_melting_point     ?
_symmetry_cell_setting     triclinic
_symmetry_space_group_name_H-M     'P -1'
_symmetry_space_group_name_Hall     '-P 1'
loop_
    _symmetry_equiv_pos_as_xyz
    'x, y, z'
    '-x, -y, -z'
_cell_length_a     12.1007(9)
_cell_length_b     12.9869(10)
_cell_length_c     18.7501(14)
_cell_angle_alpha     72.0640(10)
_cell_angle_beta     81.5950(10)
_cell_angle_gamma     68.5580(10)
_cell_volume     2607.5(3)
_cell_formula_units_Z     2
_cell_measurement_reflns_used     3044
_cell_measurement_theta_min     2.47
_cell_measurement_theta_max     26.25
_cell_measurement_temperature     173(2)
_exptl_crystal_description     plate
_exptl_crystal_colour     purple-black
_exptl_crystal_size_max     0.40
_exptl_crystal_size_mid     0.24
_exptl_crystal_size_min     0.08
_exptl_crystal_density_diffrn     1.303
_exptl_crystal_density_meas     ?
_exptl_crystal_density_method     'not measured'
_exptl_crystal_F_000     1090
_exptl_absorpt_coefficient_mu     0.463
_exptl_absorpt_correction_type     multi-scan
_exptl_absorpt_process_details     '(SADABS; Sheldrick, 2008)'
_exptl_absorpt_correction_T_min     0.8365
_exptl_absorpt_correction_T_max     0.9639
_exptl_special_details
;
;
_diffrn_ambient_temperature     173(2)
_diffrn_radiation_type     MoK\a
_diffrn_radiation_wavelength     0.71073
_diffrn_radiation_source     'normal-focus sealed tube'
_diffrn_radiation_monochromator     graphite
_diffrn_measurement_device_type     'Bruker SMART CCD Platform'
_diffrn_measurement_method     'area detector, \w scans per \f'
_diffrn_detector_area_resol_mean     ?
_diffrn_reflns_number     29850
_diffrn_reflns_av_R_equivalents     0.0369
_diffrn_reflns_av_sigmaI/netI     0.0508
_diffrn_reflns_theta_min     1.75
_diffrn_reflns_theta_max     27.10
_diffrn_reflns_theta_full     27.10
_diffrn_measured_fraction_theta_max     0.986
_diffrn_measured_fraction_theta_full     0.986
_diffrn_reflns_limit_h_min     -15
_diffrn_reflns_limit_h_max     15
_diffrn_reflns_limit_k_min     -16
_diffrn_reflns_limit_k_max     16
_diffrn_reflns_limit_l_min     -23
_diffrn_reflns_limit_l_max     23
_diffrn_standards_number     ?
_diffrn_standards_interval_count     ?
_diffrn_standards_interval_time     ?
_diffrn_standards_decay_%     ?
_refine_special_details
;
Refinement of <i>F</i>^2^ against ALL reflections. The weighted <i>R</i>-factor
<i>wR</i> and goodness of fit <i>S</i> are based on <i>F</i>^2^, conventional
<i>R</i>-factors <i>R</i> are based on <i>F</i>, with <i>F</i> set to zero for
negative <i>F</i>^2^. The threshold expression of <i>F</i>^2^ >
\s(<i>F</i>^2^) is used only for calculating <i>R</i>-factors(gt) <i>etc</i>.
and is not relevant to the choice of reflections for refinement.
<i>R</i>-factors based on <i>F</i>^2^ are statistically about twice as large
as those based on <i>F</i>, and <i>R</i>- factors based on ALL data will be
even larger.
;
_reflns_number_total     11375
_reflns_number_gt     7919
_reflns_threshold_expression     I>2sigma(I)
_refine_ls_structure_factor_coef     Fsqd
_refine_ls_matrix_type     full
_refine_ls_R_factor_all     0.0750
_refine_ls_R_factor_gt     0.0422
_refine_ls_wR_factor_gt     0.0917
_refine_ls_wR_factor_ref     0.1076
_refine_ls_goodness_of_fit_ref     1.005
_refine_ls_restrained_S_all     1.005
_refine_ls_number_reflns     11375
_refine_ls_number_parameters     678
_refine_ls_number_restraints     5
_refine_ls_hydrogen_treatment     mixed
_refine_ls_weighting_scheme     calc
_refine_ls_weighting_details
         'calc w=1/[\s^2^(Fo^2^)+(0.0421P)^2^+1.3440P] where P=(Fo^2^+2Fc^2^)/3'
_atom_sites_solution_hydrogens     geom
_atom_sites_solution_primary     direct
_atom_sites_solution_secondary     difmap
_refine_ls_shift/su_max     0.001
_refine_ls_shift/su_mean     0.000
_refine_diff_density_max     0.740
_refine_diff_density_min     -0.480
_refine_ls_extinction_method     none
_refine_ls_extinction_coef     ?
loop_
    _atom_type_symbol
    _atom_type_description
    _atom_type_scat_dispersion_real
    _atom_type_scat_dispersion_imag
    _atom_type_scat_source
    'C' 'C' 0.0033 0.0016
                         'International Tables Vol C Tables 4.2.6.8 and 6.1.1.4'
    'H' 'H' 0.0000 0.0000
                         'International Tables Vol C Tables 4.2.6.8 and 6.1.1.4'
    'N' 'N' 0.0061 0.0033
                         'International Tables Vol C Tables 4.2.6.8 and 6.1.1.4'
    'O' 'O' 0.0106 0.0060
                         'International Tables Vol C Tables 4.2.6.8 and 6.1.1.4'
    'K' 'K' 0.2009 0.2494
                         'International Tables Vol C Tables 4.2.6.8 and 6.1.1.4'
    'Co' 'Co' 0.3494 0.9721
                         'International Tables Vol C Tables 4.2.6.8 and 6.1.1.4'
_computing_data_collection     'SMART (Bruker, 2003)'
_computing_cell_refinement     'SAINT (Bruker, 2003)'
_computing_data_reduction     'SAINT (Bruker, 2003)'
_computing_structure_solution     'SIR97 (Altomare <i>et al.</i>, 1999)'
_computing_structure_refinement     'SHELXL97 (Sheldrick, 2008)'
_computing_molecular_graphics     'SHELXTL (Sheldrick, 2008)'
_computing_publication_material     'SHELXTL (Sheldrick, 2008)'
loop_
    _atom_site_type_symbol
    _atom_site_label
    _atom_site_fract_x
    _atom_site_fract_y
    _atom_site_fract_z
    _atom_site_U_iso_or_equiv
    _atom_site_adp_type
    _atom_site_calc_flag
    _atom_site_refinement_flags
    _atom_site_occupancy
    _atom_site_symmetry_multiplicity
    _atom_site_disorder_assembly
    _atom_site_disorder_group
    Co Co1 0.33875(3) 0.99538(2) 0.695903(16) 0.02569(9) Uani d . 1 1 . .
    C C1 0.6218(2) 0.5743(2) 0.63059(16) 0.0444(6) Uani d . 1 1 . .
    H H1 0.6440 0.5021 0.6202 0.053 Uiso calc R 1 1 . .
    C C2 0.6095(2) 0.6726(2) 0.57259(15) 0.0451(6) Uani d . 1 1 . .
    H H2 0.6238 0.6679 0.5223 0.054 Uiso calc R 1 1 . .
    C C3 0.5761(2) 0.7792(2) 0.58711(14) 0.0386(6) Uani d . 1 1 . .
    H H3 0.5707 0.8459 0.5464 0.046 Uiso calc R 1 1 . .
    C C4 0.51596(19) 0.90131(18) 0.67510(13) 0.0273(5) Uani d . 1 1 . .
    H H4 0.544(2) 0.958(2) 0.6390(13) 0.032(6) Uiso d . 1 1 . .
    C C5 0.49812(19) 0.90716(18) 0.75050(12) 0.0264(5) Uani d . 1 1 . .
    H H5 0.5152(18) 0.9648(19) 0.7633(12) 0.026(6) Uiso d . 1 1 . .
    C C6 0.5048(2) 0.8047(2) 0.88655(13) 0.0362(5) Uani d . 1 1 . .
    H H6 0.4812 0.8765 0.8977 0.043 Uiso calc R 1 1 . .
    C C7 0.5272(2) 0.7032(2) 0.94513(14) 0.0411(6) Uani d . 1 1 . .
    H H7 0.5192 0.7066 0.9956 0.049 Uiso calc R 1 1 . .
    C C8 0.5606(2) 0.5986(2) 0.93018(14) 0.0399(6) Uani d . 1 1 . .
    H H8 0.5757 0.5302 0.9705 0.048 Uiso calc R 1 1 . .
    C C9 0.6059(2) 0.48408(19) 0.83857(16) 0.0409(6) Uani d . 1 1 . .
    H H9A 0.6190 0.4150 0.8782 0.049 Uiso calc R 1 1 . .
    C C10 0.6191(2) 0.4786(2) 0.76748(16) 0.0413(6) Uani d . 1 1 . .
    H H10A 0.6406 0.4057 0.7581 0.050 Uiso calc R 1 1 . .
    C C11 0.6017(2) 0.57987(19) 0.70492(15) 0.0354(5) Uani d . 1 1 . .
    C C12 0.55070(19) 0.79043(19) 0.65970(13) 0.0296(5) Uani d . 1 1 . .
    C C13 0.51646(18) 0.80227(18) 0.81235(12) 0.0268(5) Uani d . 1 1 . .
    C C14 0.57259(19) 0.59134(19) 0.85637(14) 0.0336(5) Uani d . 1 1 . .
    C C15 0.56647(18) 0.68839(18) 0.72026(13) 0.0289(5) Uani d . 1 1 . .
    C C16 0.55072(18) 0.69424(18) 0.79645(13) 0.0281(5) Uani d . 1 1 . .
    C C17 0.3968(3) 1.1287(2) 0.94023(15) 0.0476(7) Uani d . 1 1 . .
    H H17 0.4196 1.1225 0.9882 0.057 Uiso calc R 1 1 . .
    C C18 0.2855(3) 1.1296(2) 0.93170(15) 0.0484(7) Uani d . 1 1 . .
    H H18 0.2313 1.1257 0.9737 0.058 Uiso calc R 1 1 . .
    C C19 0.2512(2) 1.1360(2) 0.86258(14) 0.0395(6) Uani d . 1 1 . .
    H H19 0.1737 1.1367 0.8582 0.047 Uiso calc R 1 1 . .
    C C20 0.2928(2) 1.14793(18) 0.72689(13) 0.0289(5) Uani d . 1 1 . .
    H H20 0.209(2) 1.1841(18) 0.7192(12) 0.027(6) Uiso d . 1 1 . .
    C C21 0.3748(2) 1.15244(18) 0.66417(13) 0.0281(5) Uani d . 1 1 . .
    H H21 0.3493(19) 1.1879(19) 0.6153(13) 0.028(6) Uiso d . 1 1 . .
    C C22 0.5656(2) 1.17953(19) 0.60968(14) 0.0368(6) Uani d . 1 1 . .
    H H22 0.5452 1.1823 0.5619 0.044 Uiso calc R 1 1 . .
    C C23 0.6723(2) 1.1930(2) 0.61679(16) 0.0469(7) Uani d . 1 1 . .
    H H23 0.7227 1.2065 0.5737 0.056 Uiso calc R 1 1 . .
    C C24 0.7055(2) 1.1870(2) 0.68517(17) 0.0467(7) Uani d . 1 1 . .
    H H24 0.7789 1.1956 0.6892 0.056 Uiso calc R 1 1 . .
    C C25 0.6641(2) 1.1577(2) 0.82256(17) 0.0458(7) Uani d . 1 1 . .
    H H25 0.7388 1.1621 0.8282 0.055 Uiso calc R 1 1 . .
    C C26 0.5916(2) 1.1419(2) 0.88334(16) 0.0467(7) Uani d . 1 1 . .
    H H26 0.6171 1.1338 0.9310 0.056 Uiso calc R 1 1 . .
    C C27 0.4768(2) 1.1370(2) 0.87815(14) 0.0385(6) Uani d . 1 1 . .
    C C28 0.3279(2) 1.14161(18) 0.79916(13) 0.0297(5) Uani d . 1 1 . .
    C C29 0.4885(2) 1.16202(17) 0.67139(13) 0.0294(5) Uani d . 1 1 . .
    C C30 0.6317(2) 1.16822(19) 0.74938(15) 0.0378(6) Uani d . 1 1 . .
    C C31 0.4425(2) 1.14376(18) 0.80709(13) 0.0307(5) Uani d . 1 1 . .
    C C32 0.5217(2) 1.15711(17) 0.74237(13) 0.0303(5) Uani d . 1 1 . .
    C C33 0.2752(2) 0.85817(19) 0.74074(13) 0.0321(5) Uani d . 1 1 . .
    H H33 0.3383(19) 0.7945(19) 0.7704(12) 0.025(6) Uiso d . 1 1 . .
    C C34 0.2124(2) 0.9475(2) 0.77208(14) 0.0320(5) Uani d . 1 1 . .
    H H34 0.232(2) 0.9431(19) 0.8179(13) 0.032(6) Uiso d . 1 1 . .
    C C35 0.0879(2) 1.0284(2) 0.74944(14) 0.0383(6) Uani d . 1 1 . .
    H H35A 0.0660 1.0939 0.7713 0.046 Uiso calc R 1 1 . .
    H H35B 0.0309 0.9870 0.7700 0.046 Uiso calc R 1 1 . .
    C C36 0.0790(2) 1.0741(2) 0.66415(14) 0.0381(6) Uani d . 1 1 . .
    H H36A 0.0534 1.0230 0.6456 0.046 Uiso calc R 1 1 . .
    H H36B 0.0175 1.1516 0.6515 0.046 Uiso calc R 1 1 . .
    C C37 0.1960(2) 1.0814(2) 0.62439(13) 0.0321(5) Uani d . 1 1 . .
    H H37 0.1962(19) 1.158(2) 0.6021(12) 0.031(6) Uiso d . 1 1 . .
    C C38 0.2813(2) 0.9961(2) 0.59624(13) 0.0333(5) Uani d . 1 1 . .
    H H38 0.332(2) 1.019(2) 0.5558(14) 0.037(7) Uiso d . 1 1 . .
    C C39 0.2674(2) 0.8827(2) 0.60230(14) 0.0390(6) Uani d . 1 1 . .
    H H39A 0.3438 0.8298 0.5877 0.047 Uiso calc R 1 1 . .
    H H39B 0.2073 0.8956 0.5669 0.047 Uiso calc R 1 1 . .
    C C40 0.2291(2) 0.8262(2) 0.68208(14) 0.0380(6) Uani d . 1 1 . .
    H H40A 0.1413 0.8513 0.6867 0.046 Uiso calc R 1 1 . .
    H H40B 0.2600 0.7415 0.6914 0.046 Uiso calc R 1 1 . .
    K K1 0.04995(4) 0.61799(4) 0.72291(3) 0.03135(12) Uani d . 1 1 . .
    N N1 -0.0702(2) 0.6880(2) 0.86364(12) 0.0449(5) Uani d . 1 1 . .
    N N2 0.1725(2) 0.54589(18) 0.58168(12) 0.0440(5) Uani d . 1 1 . .
    O O1 -0.11276(14) 0.84204(14) 0.70849(10) 0.0443(4) Uani d . 1 1 . .
    O O2 -0.01292(16) 0.76423(14) 0.58045(10) 0.0450(4) Uani d . 1 1 . .
    O O3 -0.10080(14) 0.50457(14) 0.81502(9) 0.0385(4) Uani d . 1 1 . .
    O O4 0.03226(14) 0.42536(14) 0.69175(9) 0.0396(4) Uani d . 1 1 . .
    O O5 0.18022(16) 0.56685(16) 0.84697(10) 0.0502(5) Uani d . 1 1 . .
    O O6 0.29744(15) 0.51687(14) 0.71414(11) 0.0453(4) Uani d . 1 1 . .
    C C41 -0.1290(3) 0.8133(3) 0.84052(19) 0.0658(10) Uani d . 1 1 . .
    H H41A -0.0684 0.8505 0.8332 0.079 Uiso calc R 1 1 . .
    H H41B -0.1850 0.8366 0.8814 0.079 Uiso calc R 1 1 . .
    C C42 -0.1957(3) 0.8566(2) 0.7698(2) 0.0637(9) Uani d . 1 1 . .
    H H42A -0.2497 0.8131 0.7737 0.076 Uiso calc R 1 1 . .
    H H42B -0.2442 0.9390 0.7618 0.076 Uiso calc R 1 1 . .
    C C43 -0.1721(2) 0.8815(2) 0.63935(19) 0.0577(8) Uani d . 1 1 . .
    H H43A -0.2295 0.9605 0.6336 0.069 Uiso calc R 1 1 . .
    H H43B -0.2165 0.8307 0.6395 0.069 Uiso calc R 1 1 . .
    C C44 -0.0833(3) 0.8804(2) 0.57631(16) 0.0519(7) Uani d . 1 1 . .
    H H44A -0.1237 0.9176 0.5280 0.062 Uiso calc R 1 1 . .
    H H44B -0.0324 0.9236 0.5795 0.062 Uiso calc R 1 1 . .
    C C45 0.0782(3) 0.7543(2) 0.52382(15) 0.0531(7) Uani d . 1 1 . .
    H H45A 0.1458 0.7686 0.5379 0.064 Uiso calc R 1 1 . .
    H H45B 0.0482 0.8117 0.4759 0.064 Uiso calc R 1 1 . .
    C C46 0.1173(3) 0.6363(3) 0.51506(15) 0.0565(8) Uani d . 1 1 . .
    H H46A 0.0477 0.6223 0.5035 0.068 Uiso calc R 1 1 . .
    H H46B 0.1749 0.6313 0.4719 0.068 Uiso calc R 1 1 . .
    C C47 -0.1578(2) 0.6298(2) 0.89382(15) 0.0468(7) Uani d . 1 1 . .
    H H47A -0.2306 0.6720 0.8646 0.056 Uiso calc R 1 1 . .
    H H47B -0.1794 0.6319 0.9465 0.056 Uiso calc R 1 1 . .
    C C48 -0.1122(2) 0.5073(2) 0.89102(14) 0.0442(6) Uani d . 1 1 . .
    H H48A -0.0340 0.4667 0.9144 0.053 Uiso calc R 1 1 . .
    H H48B -0.1678 0.4677 0.9193 0.053 Uiso calc R 1 1 . .
    C C49 -0.0697(2) 0.3906(2) 0.80932(16) 0.0465(7) Uani d . 1 1 . .
    H H49A -0.1287 0.3557 0.8380 0.056 Uiso calc R 1 1 . .
    H H49B 0.0092 0.3429 0.8306 0.056 Uiso calc R 1 1 . .
    C C50 -0.0666(2) 0.3946(2) 0.72899(16) 0.0471(7) Uani d . 1 1 . .
    H H50A -0.0595 0.3183 0.7247 0.056 Uiso calc R 1 1 . .
    H H50B -0.1409 0.4518 0.7056 0.056 Uiso calc R 1 1 . .
    C C51 0.0398(2) 0.4303(2) 0.61475(15) 0.0447(6) Uani d . 1 1 . .
    H H51A -0.0247 0.4983 0.5879 0.054 Uiso calc R 1 1 . .
    H H51B 0.0312 0.3604 0.6089 0.054 Uiso calc R 1 1 . .
    C C52 0.1589(2) 0.4384(2) 0.58261(16) 0.0469(7) Uani d . 1 1 . .
    H H52A 0.2222 0.3731 0.6126 0.056 Uiso calc R 1 1 . .
    H H52B 0.1693 0.4315 0.5307 0.056 Uiso calc R 1 1 . .
    C C53 0.0180(3) 0.6550(3) 0.91963(16) 0.0654(9) Uani d . 1 1 . .
    H H53A 0.0243 0.5777 0.9532 0.078 Uiso calc R 1 1 . .
    H H53B -0.0096 0.7099 0.9506 0.078 Uiso calc R 1 1 . .
    C C54 0.1393(3) 0.6531(3) 0.88536(16) 0.0584(8) Uani d . 1 1 . .
    H H54A 0.1344 0.7290 0.8500 0.070 Uiso calc R 1 1 . .
    H H54B 0.1946 0.6355 0.9250 0.070 Uiso calc R 1 1 . .
    C C55 0.3064(2) 0.5230(2) 0.83743(17) 0.0543(8) Uani d . 1 1 . .
    H H55A 0.3427 0.4785 0.8866 0.065 Uiso calc R 1 1 . .
    H H55B 0.3375 0.5873 0.8154 0.065 Uiso calc R 1 1 . .
    C C56 0.3365(2) 0.4479(2) 0.78696(18) 0.0548(8) Uani d . 1 1 . .
    H H56A 0.4234 0.4075 0.7850 0.066 Uiso calc R 1 1 . .
    H H56B 0.2972 0.3893 0.8060 0.066 Uiso calc R 1 1 . .
    C C57 0.3517(2) 0.4597(3) 0.6580(2) 0.0624(9) Uani d . 1 1 . .
    H H57A 0.3403 0.3842 0.6715 0.075 Uiso calc R 1 1 . .
    H H57B 0.4381 0.4461 0.6540 0.075 Uiso calc R 1 1 . .
    C C58 0.2974(3) 0.5320(3) 0.58454(19) 0.0611(9) Uani d . 1 1 . .
    H H58A 0.3043 0.6091 0.5737 0.073 Uiso calc R 1 1 . .
    H H58B 0.3433 0.4969 0.5446 0.073 Uiso calc R 1 1 . .
    C C59 0.183(3) 0.834(3) 1.007(5) 0.148(9) Uani d PD 0.50 1 A -1
    H H59A 0.2137 0.7681 0.9858 0.222 Uiso calc PR 0.50 1 A -1
    H H59B 0.1849 0.8064 1.0618 0.222 Uiso calc PR 0.50 1 A -1
    H H59C 0.2325 0.8827 0.9882 0.222 Uiso calc PR 0.50 1 A -1
    C C60 0.0578(10) 0.9024(10) 0.9840(7) 0.129(3) Uani d PD 0.50 1 A -1
    H H60A 0.0081 0.8529 1.0023 0.155 Uiso calc PR 0.50 1 A -1
    H H60B 0.0557 0.9294 0.9286 0.155 Uiso calc PR 0.50 1 A -1
    C C61 0.008(3) 1.004(2) 1.016(2) 0.153(7) Uani d PD 0.50 1 A -1
    H H61A 0.0668 1.0428 1.0119 0.183 Uiso calc PR 0.50 1 A -1
    H H61B -0.0209 0.9830 1.0684 0.183 Uiso calc PR 0.50 1 A -1
    C C62 -0.0921(9) 1.0770(10) 0.9632(7) 0.129(3) Uani d PD 0.50 1 A -1
    H H62A -0.1440 1.0330 0.9635 0.155 Uiso calc PR 0.50 1 A -1
    H H62B -0.0604 1.1008 0.9114 0.155 Uiso calc PR 0.50 1 A -1
    C C63 -0.162(3) 1.182(3) 0.991(5) 0.148(9) Uani d PD 0.50 1 A -1
    H H63A -0.2256 1.2331 0.9567 0.222 Uiso calc PR 0.50 1 A -1
    H H63B -0.1083 1.2224 0.9925 0.222 Uiso calc PR 0.50 1 A -1
    H H62C -0.1955 1.1572 1.0413 0.222 Uiso calc PR 0.50 1 A -1
loop_
    _atom_site_aniso_label
    _atom_site_aniso_U_11
    _atom_site_aniso_U_22
    _atom_site_aniso_U_33
    _atom_site_aniso_U_12
    _atom_site_aniso_U_13
    _atom_site_aniso_U_23
    Co1 0.02717(16) 0.02066(15) 0.02826(17) -0.00811(12) -0.00491(12)
                                                                    -0.00371(12)
    C1 0.0376(14) 0.0356(14) 0.0643(18) -0.0045(11) -0.0036(13) -0.0286(14)
    C2 0.0409(15) 0.0491(16) 0.0461(16) -0.0058(12) -0.0005(12) -0.0263(13)
    C3 0.0384(14) 0.0371(14) 0.0368(14) -0.0086(11) 0.0005(11) -0.0115(11)
    C4 0.0273(11) 0.0222(11) 0.0303(12) -0.0082(9) -0.0020(9) -0.0042(9)
    C5 0.0268(11) 0.0190(10) 0.0338(12) -0.0076(9) -0.0040(9) -0.0066(9)
    C6 0.0386(13) 0.0345(13) 0.0342(13) -0.0121(11) -0.0044(11) -0.0068(10)
    C7 0.0415(15) 0.0479(16) 0.0292(13) -0.0159(12) -0.0030(11) -0.0022(11)
    C8 0.0327(13) 0.0375(14) 0.0386(14) -0.0140(11) -0.0045(11) 0.0085(11)
    C9 0.0308(13) 0.0206(12) 0.0623(18) -0.0095(10) -0.0080(12) 0.0049(11)
    C10 0.0308(13) 0.0227(12) 0.0690(19) -0.0075(10) -0.0039(12) -0.0116(12)
    C11 0.0269(12) 0.0265(12) 0.0542(16) -0.0062(10) -0.0062(11) -0.0144(11)
    C12 0.0246(11) 0.0290(12) 0.0348(13) -0.0073(9) -0.0033(9) -0.0097(10)
    C13 0.0229(11) 0.0252(11) 0.0314(12) -0.0080(9) -0.0050(9) -0.0051(9)
    C14 0.0226(11) 0.0266(12) 0.0467(15) -0.0100(9) -0.0053(10) 0.0005(10)
    C15 0.0216(11) 0.0247(11) 0.0396(13) -0.0067(9) -0.0039(9) -0.0078(10)
    C16 0.0228(11) 0.0231(11) 0.0361(13) -0.0083(9) -0.0041(9) -0.0031(9)
    C17 0.0661(19) 0.0477(16) 0.0332(14) -0.0197(14) -0.0066(13) -0.0145(12)
    C18 0.0608(18) 0.0502(16) 0.0365(15) -0.0205(14) 0.0084(13) -0.0178(13)
    C19 0.0411(14) 0.0371(14) 0.0423(15) -0.0147(11) 0.0022(11) -0.0138(11)
    C20 0.0268(12) 0.0210(11) 0.0372(13) -0.0064(9) -0.0051(10) -0.0060(9)
    C21 0.0332(12) 0.0199(11) 0.0281(12) -0.0075(9) -0.0054(10) -0.0023(9)
    C22 0.0399(14) 0.0279(12) 0.0399(14) -0.0131(11) 0.0016(11) -0.0049(10)
    C23 0.0414(15) 0.0397(15) 0.0590(18) -0.0194(12) 0.0114(13) -0.0121(13)
    C24 0.0343(14) 0.0372(14) 0.073(2) -0.0174(12) -0.0005(13) -0.0154(14)
    C25 0.0391(15) 0.0333(14) 0.071(2) -0.0107(11) -0.0178(14) -0.0181(13)
    C26 0.0534(17) 0.0378(14) 0.0536(17) -0.0114(13) -0.0190(14) -0.0166(13)
    C27 0.0484(15) 0.0274(12) 0.0407(14) -0.0091(11) -0.0129(12) -0.0101(11)
    C28 0.0344(12) 0.0189(10) 0.0348(13) -0.0072(9) -0.0027(10) -0.0076(9)
    C29 0.0334(12) 0.0170(10) 0.0360(13) -0.0084(9) 0.0003(10) -0.0059(9)
    C30 0.0339(13) 0.0231(12) 0.0575(17) -0.0095(10) -0.0056(12) -0.0114(11)
    C31 0.0364(13) 0.0185(11) 0.0371(13) -0.0068(9) -0.0061(10) -0.0083(9)
    C32 0.0308(12) 0.0173(10) 0.0412(13) -0.0053(9) -0.0045(10) -0.0079(9)
    C33 0.0300(12) 0.0242(12) 0.0399(14) -0.0119(10) -0.0074(10) 0.0004(10)
    C34 0.0320(13) 0.0334(13) 0.0290(13) -0.0143(10) -0.0042(10) -0.0011(10)
    C35 0.0313(13) 0.0361(13) 0.0478(15) -0.0151(11) -0.0011(11) -0.0077(11)
    C36 0.0317(13) 0.0285(12) 0.0520(16) -0.0072(10) -0.0138(11) -0.0062(11)
    C37 0.0359(13) 0.0260(12) 0.0340(13) -0.0109(10) -0.0125(10) -0.0021(10)
    C38 0.0372(13) 0.0340(13) 0.0293(13) -0.0135(11) -0.0089(11) -0.0045(10)
    C39 0.0398(14) 0.0360(13) 0.0462(15) -0.0121(11) -0.0121(11) -0.0143(11)
    C40 0.0374(13) 0.0269(12) 0.0527(16) -0.0125(10) -0.0123(12) -0.0083(11)
    K1 0.0304(3) 0.0288(3) 0.0311(3) -0.0072(2) -0.0031(2) -0.0058(2)
    N1 0.0541(14) 0.0572(14) 0.0372(12) -0.0345(12) 0.0118(10) -0.0195(11)
    N2 0.0510(13) 0.0439(13) 0.0420(13) -0.0194(11) 0.0043(10) -0.0173(10)
    O1 0.0291(9) 0.0360(10) 0.0614(12) -0.0055(7) 0.0031(8) -0.0134(9)
    O2 0.0578(12) 0.0309(9) 0.0412(10) -0.0145(8) -0.0106(9) 0.0003(8)
    O3 0.0415(10) 0.0334(9) 0.0395(10) -0.0143(8) -0.0011(8) -0.0067(7)
    O4 0.0353(9) 0.0410(10) 0.0454(10) -0.0125(8) -0.0021(8) -0.0163(8)
    O5 0.0497(11) 0.0594(12) 0.0503(11) -0.0278(10) -0.0146(9) -0.0104(9)
    O6 0.0370(10) 0.0307(9) 0.0663(12) -0.0025(8) -0.0094(9) -0.0183(9)
    C41 0.081(2) 0.062(2) 0.074(2) -0.0425(18) 0.0431(19) -0.0442(18)
    C42 0.0476(17) 0.0327(15) 0.095(3) -0.0077(13) 0.0281(17) -0.0180(16)
    C43 0.0347(15) 0.0352(15) 0.094(2) 0.0024(12) -0.0268(16) -0.0109(15)
    C44 0.0595(18) 0.0335(14) 0.0543(18) -0.0102(13) -0.0280(15) 0.0046(12)
    C45 0.082(2) 0.0545(17) 0.0290(14) -0.0363(16) -0.0028(14) -0.0040(12)
    C46 0.088(2) 0.0606(19) 0.0351(15) -0.0396(17) 0.0019(15) -0.0178(14)
    C47 0.0507(16) 0.0560(17) 0.0419(15) -0.0296(14) 0.0136(12) -0.0181(13)
    C48 0.0436(15) 0.0506(16) 0.0384(15) -0.0226(13) 0.0011(12) -0.0054(12)
    C49 0.0453(16) 0.0315(13) 0.0586(18) -0.0144(12) 0.0001(13) -0.0062(12)
    C50 0.0397(15) 0.0414(15) 0.0662(19) -0.0168(12) 0.0005(13) -0.0208(14)
    C51 0.0484(16) 0.0406(15) 0.0500(16) -0.0123(12) -0.0100(13) -0.0189(12)
    C52 0.0529(17) 0.0426(15) 0.0490(16) -0.0129(13) 0.0004(13) -0.0231(13)
    C53 0.084(2) 0.107(3) 0.0357(16) -0.067(2) 0.0149(15) -0.0278(17)
    C54 0.073(2) 0.087(2) 0.0383(16) -0.0528(19) -0.0003(14) -0.0197(16)
    C55 0.0478(17) 0.0512(17) 0.0626(19) -0.0215(14) -0.0312(14) 0.0047(14)
    C56 0.0389(15) 0.0308(14) 0.089(2) -0.0071(12) -0.0277(15) -0.0038(15)
    C57 0.0299(14) 0.064(2) 0.109(3) -0.0060(13) 0.0011(16) -0.059(2)
    C58 0.0556(19) 0.076(2) 0.073(2) -0.0348(17) 0.0239(17) -0.0469(19)
    C59 0.184(12) 0.192(10) 0.113(7) -0.120(11) -0.002(13) -0.038(10)
    C60 0.092(5) 0.113(6) 0.187(9) -0.004(4) -0.045(5) -0.066(6)
    C61 0.074(10) 0.096(7) 0.26(3) -0.044(7) 0.044(12) -0.011(11)
    C62 0.092(5) 0.113(6) 0.187(9) -0.004(4) -0.045(5) -0.066(6)
    C63 0.184(12) 0.192(10) 0.113(7) -0.120(11) -0.002(13) -0.038(10)
_geom_special_details
;
All e.s.d.'s (except the e.s.d. in the dihedral angle between two l.s. planes)
are estimated using the full covariance matrix. The cell e.s.d.'s are taken
into account individually in the estimation of e.s.d.'s in distances, angles
and torsion angles; correlations between e.s.d.'s in cell parameters are only
used when they are defined by crystal symmetry. An approximate (isotropic)
treatment of cell e.s.d.'s is used for estimating e.s.d.'s involving l.s.
planes.
;
loop_
    _geom_bond_atom_site_label_1
    _geom_bond_atom_site_label_2
    _geom_bond_site_symmetry_2
    _geom_bond_distance
    _geom_bond_publ_flag
    Co1 C34 . 2.067(2) ?
    Co1 C5 . 2.078(2) ?
    Co1 C38 . 2.083(2) ?
    Co1 C33 . 2.089(2) ?
    Co1 C37 . 2.091(2) ?
    Co1 C4 . 2.092(2) ?
    Co1 C20 . 2.093(2) ?
    Co1 C21 . 2.129(2) ?
    C1 C2 . 1.374(4) ?
    C1 C11 . 1.399(4) ?
    C1 H1 . 0.9500 ?
    C2 C3 . 1.395(3) ?
    C2 H2 . 0.9500 ?
    C3 C12 . 1.391(3) ?
    C3 H3 . 0.9500 ?
    C4 C5 . 1.420(3) ?
    C4 C12 . 1.453(3) ?
    C4 H4 . 0.96(2) ?
    C5 C13 . 1.460(3) ?
    C5 H5 . 0.95(2) ?
    C6 C13 . 1.387(3) ?
    C6 C7 . 1.397(3) ?
    C6 H6 . 0.9500 ?
    C7 C8 . 1.374(4) ?
    C7 H7 . 0.9500 ?
    C8 C14 . 1.399(3) ?
    C8 H8 . 0.9500 ?
    C9 C10 . 1.340(4) ?
    C9 C14 . 1.432(3) ?
    C9 H9A . 0.9500 ?
    C10 C11 . 1.439(3) ?
    C10 H10A . 0.9500 ?
    C11 C15 . 1.423(3) ?
    C12 C15 . 1.426(3) ?
    C13 C16 . 1.423(3) ?
    C14 C16 . 1.422(3) ?
    C15 C16 . 1.435(3) ?
    C17 C18 . 1.375(4) ?
    C17 C27 . 1.405(4) ?
    C17 H17 . 0.9500 ?
    C18 C19 . 1.387(4) ?
    C18 H18 . 0.9500 ?
    C19 C28 . 1.398(3) ?
    C19 H19 . 0.9500 ?
    C20 C21 . 1.425(3) ?
    C20 C28 . 1.448(3) ?
    C20 H20 . 0.97(2) ?
    C21 C29 . 1.455(3) ?
    C21 H21 . 0.93(2) ?
    C22 C29 . 1.392(3) ?
    C22 C23 . 1.395(3) ?
    C22 H22 . 0.9500 ?
    C23 C24 . 1.370(4) ?
    C23 H23 . 0.9500 ?
    C24 C30 . 1.404(4) ?
    C24 H24 . 0.9500 ?
    C25 C26 . 1.344(4) ?
    C25 C30 . 1.435(4) ?
    C25 H25 . 0.9500 ?
    C26 C27 . 1.432(4) ?
    C26 H26 . 0.9500 ?
    C27 C31 . 1.421(3) ?
    C28 C31 . 1.427(3) ?
    C29 C32 . 1.422(3) ?
    C30 C32 . 1.418(3) ?
    C31 C32 . 1.440(3) ?
    C33 C34 . 1.383(3) ?
    C33 C40 . 1.524(3) ?
    C33 H33 . 0.98(2) ?
    C34 C35 . 1.519(3) ?
    C34 H34 . 0.90(2) ?
    C35 C36 . 1.530(3) ?
    C35 H35A . 0.9900 ?
    C35 H35B . 0.9900 ?
    C36 C37 . 1.522(3) ?
    C36 H36A . 0.9900 ?
    C36 H36B . 0.9900 ?
    C37 C38 . 1.391(3) ?
    C37 H37 . 0.95(2) ?
    C38 C39 . 1.511(3) ?
    C38 H38 . 0.94(2) ?
    C39 C40 . 1.536(3) ?
    C39 H39A . 0.9900 ?
    C39 H39B . 0.9900 ?
    C40 H40A . 0.9900 ?
    C40 H40B . 0.9900 ?
    K1 O5 . 2.7735(18) ?
    K1 O2 . 2.7810(17) ?
    K1 O6 . 2.7989(18) ?
    K1 O1 . 2.8106(17) ?
    K1 O3 . 2.8208(17) ?
    K1 O4 . 2.8237(17) ?
    K1 N1 . 3.048(2) ?
    K1 N2 . 3.074(2) ?
    N1 C53 . 1.463(4) ?
    N1 C41 . 1.467(4) ?
    N1 C47 . 1.471(3) ?
    N2 C52 . 1.459(3) ?
    N2 C58 . 1.463(4) ?
    N2 C46 . 1.467(4) ?
    O1 C42 . 1.422(3) ?
    O1 C43 . 1.433(3) ?
    O2 C45 . 1.413(3) ?
    O2 C44 . 1.420(3) ?
    O3 C49 . 1.421(3) ?
    O3 C48 . 1.422(3) ?
    O4 C51 . 1.416(3) ?
    O4 C50 . 1.418(3) ?
    O5 C54 . 1.416(3) ?
    O5 C55 . 1.427(3) ?
    O6 C57 . 1.420(3) ?
    O6 C56 . 1.420(3) ?
    C41 C42 . 1.500(5) ?
    C41 H41A . 0.9900 ?
    C41 H41B . 0.9900 ?
    C42 H42A . 0.9900 ?
    C42 H42B . 0.9900 ?
    C43 C44 . 1.477(4) ?
    C43 H43A . 0.9900 ?
    C43 H43B . 0.9900 ?
    C44 H44A . 0.9900 ?
    C44 H44B . 0.9900 ?
    C45 C46 . 1.483(4) ?
    C45 H45A . 0.9900 ?
    C45 H45B . 0.9900 ?
    C46 H46A . 0.9900 ?
    C46 H46B . 0.9900 ?
    C47 C48 . 1.496(4) ?
    C47 H47A . 0.9900 ?
    C47 H47B . 0.9900 ?
    C48 H48A . 0.9900 ?
    C48 H48B . 0.9900 ?
    C49 C50 . 1.487(4) ?
    C49 H49A . 0.9900 ?
    C49 H49B . 0.9900 ?
    C50 H50A . 0.9900 ?
    C50 H50B . 0.9900 ?
    C51 C52 . 1.506(4) ?
    C51 H51A . 0.9900 ?
    C51 H51B . 0.9900 ?
    C52 H52A . 0.9900 ?
    C52 H52B . 0.9900 ?
    C53 C54 . 1.509(4) ?
    C53 H53A . 0.9900 ?
    C53 H53B . 0.9900 ?
    C54 H54A . 0.9900 ?
    C54 H54B . 0.9900 ?
    C55 C56 . 1.480(4) ?
    C55 H55A . 0.9900 ?
    C55 H55B . 0.9900 ?
    C56 H56A . 0.9900 ?
    C56 H56B . 0.9900 ?
    C57 C58 . 1.492(5) ?
    C57 H57A . 0.9900 ?
    C57 H57B . 0.9900 ?
    C58 H58A . 0.9900 ?
    C58 H58B . 0.9900 ?
    C59 C60 . 1.50(3) ?
    C59 H59A . 0.9800 ?
    C59 H59B . 0.9800 ?
    C59 H59C . 0.9800 ?
    C60 C61 . 1.504(9) ?
    C60 H60A . 0.9900 ?
    C60 H60B . 0.9900 ?
    C61 C62 . 1.507(9) ?
    C61 H61A . 0.9900 ?
    C61 H61B . 0.9900 ?
    C62 C63 . 1.51(3) ?
    C62 H62A . 0.9900 ?
    C62 H62B . 0.9900 ?
    C63 H63A . 0.9800 ?
    C63 H63B . 0.9800 ?
    C63 H62C . 0.9800 ?
loop_
    _geom_angle_atom_site_label_1
    _geom_angle_atom_site_label_2
    _geom_angle_atom_site_label_3
    _geom_angle_site_symmetry_1
    _geom_angle_site_symmetry_3
    _geom_angle
    _geom_angle_publ_flag
    C34 Co1 C5 . . 104.80(9) ?
    C34 Co1 C38 . . 101.05(10) ?
    C5 Co1 C38 . . 132.69(9) ?
    C34 Co1 C33 . . 38.88(9) ?
    C5 Co1 C33 . . 93.32(9) ?
    C38 Co1 C33 . . 82.73(9) ?
    C34 Co1 C37 . . 83.55(10) ?
    C5 Co1 C37 . . 170.29(9) ?
    C38 Co1 C37 . . 38.94(9) ?
    C33 Co1 C37 . . 90.20(9) ?
    C34 Co1 C4 . . 130.49(9) ?
    C5 Co1 C4 . . 39.81(8) ?
    C38 Co1 C4 . . 93.94(9) ?
    C33 Co1 C4 . . 98.53(9) ?
    C37 Co1 C4 . . 130.65(9) ?
    C34 Co1 C20 . . 90.25(9) ?
    C5 Co1 C20 . . 98.15(9) ?
    C38 Co1 C20 . . 120.80(9) ?
    C33 Co1 C20 . . 128.96(9) ?
    C37 Co1 C20 . . 86.60(9) ?
    C4 Co1 C20 . . 121.38(9) ?
    C34 Co1 C21 . . 129.33(9) ?
    C5 Co1 C21 . . 91.27(9) ?
    C38 Co1 C21 . . 102.03(9) ?
    C33 Co1 C21 . . 168.19(9) ?
    C37 Co1 C21 . . 87.03(9) ?
    C4 Co1 C21 . . 91.96(9) ?
    C20 Co1 C21 . . 39.43(9) ?
    C2 C1 C11 . . 120.4(2) ?
    C2 C1 H1 . . 119.8 ?
    C11 C1 H1 . . 119.8 ?
    C1 C2 C3 . . 120.4(2) ?
    C1 C2 H2 . . 119.8 ?
    C3 C2 H2 . . 119.8 ?
    C12 C3 C2 . . 121.7(2) ?
    C12 C3 H3 . . 119.2 ?
    C2 C3 H3 . . 119.2 ?
    C5 C4 C12 . . 119.7(2) ?
    C5 C4 Co1 . . 69.57(12) ?
    C12 C4 Co1 . . 122.28(15) ?
    C5 C4 H4 . . 117.6(14) ?
    C12 C4 H4 . . 115.8(14) ?
    Co1 C4 H4 . . 102.8(14) ?
    C4 C5 C13 . . 120.27(19) ?
    C4 C5 Co1 . . 70.62(12) ?
    C13 C5 Co1 . . 122.81(15) ?
    C4 C5 H5 . . 119.6(13) ?
    C13 C5 H5 . . 112.4(13) ?
    Co1 C5 H5 . . 104.0(13) ?
    C13 C6 C7 . . 121.0(2) ?
    C13 C6 H6 . . 119.5 ?
    C7 C6 H6 . . 119.5 ?
    C8 C7 C6 . . 120.4(2) ?
    C8 C7 H7 . . 119.8 ?
    C6 C7 H7 . . 119.8 ?
    C7 C8 C14 . . 121.0(2) ?
    C7 C8 H8 . . 119.5 ?
    C14 C8 H8 . . 119.5 ?
    C10 C9 C14 . . 121.7(2) ?
    C10 C9 H9A . . 119.1 ?
    C14 C9 H9A . . 119.1 ?
    C9 C10 C11 . . 121.9(2) ?
    C9 C10 H10A . . 119.1 ?
    C11 C10 H10A . . 119.1 ?
    C1 C11 C15 . . 119.6(2) ?
    C1 C11 C10 . . 122.2(2) ?
    C15 C11 C10 . . 118.1(2) ?
    C3 C12 C15 . . 118.1(2) ?
    C3 C12 C4 . . 121.9(2) ?
    C15 C12 C4 . . 119.9(2) ?
    C6 C13 C16 . . 118.9(2) ?
    C6 C13 C5 . . 121.6(2) ?
    C16 C13 C5 . . 119.5(2) ?
    C8 C14 C16 . . 119.0(2) ?
    C8 C14 C9 . . 122.6(2) ?
    C16 C14 C9 . . 118.5(2) ?
    C11 C15 C12 . . 119.7(2) ?
    C11 C15 C16 . . 119.9(2) ?
    C12 C15 C16 . . 120.36(19) ?
    C14 C16 C13 . . 119.8(2) ?
    C14 C16 C15 . . 119.9(2) ?
    C13 C16 C15 . . 120.34(19) ?
    C18 C17 C27 . . 120.1(2) ?
    C18 C17 H17 . . 120.0 ?
    C27 C17 H17 . . 120.0 ?
    C17 C18 C19 . . 120.9(3) ?
    C17 C18 H18 . . 119.5 ?
    C19 C18 H18 . . 119.5 ?
    C18 C19 C28 . . 121.6(2) ?
    C18 C19 H19 . . 119.2 ?
    C28 C19 H19 . . 119.2 ?
    C21 C20 C28 . . 119.6(2) ?
    C21 C20 Co1 . . 71.65(12) ?
    C28 C20 Co1 . . 118.60(15) ?
    C21 C20 H20 . . 119.8(13) ?
    C28 C20 H20 . . 114.3(13) ?
    Co1 C20 H20 . . 104.4(13) ?
    C20 C21 C29 . . 119.7(2) ?
    C20 C21 Co1 . . 68.92(12) ?
    C29 C21 Co1 . . 124.87(15) ?
    C20 C21 H21 . . 121.6(14) ?
    C29 C21 H21 . . 110.8(14) ?
    Co1 C21 H21 . . 104.6(14) ?
    C29 C22 C23 . . 121.1(2) ?
    C29 C22 H22 . . 119.4 ?
    C23 C22 H22 . . 119.4 ?
    C24 C23 C22 . . 120.9(2) ?
    C24 C23 H23 . . 119.6 ?
    C22 C23 H23 . . 119.6 ?
    C23 C24 C30 . . 120.3(2) ?
    C23 C24 H24 . . 119.8 ?
    C30 C24 H24 . . 119.8 ?
    C26 C25 C30 . . 121.8(2) ?
    C26 C25 H25 . . 119.1 ?
    C30 C25 H25 . . 119.1 ?
    C25 C26 C27 . . 121.7(2) ?
    C25 C26 H26 . . 119.2 ?
    C27 C26 H26 . . 119.2 ?
    C17 C27 C31 . . 119.4(2) ?
    C17 C27 C26 . . 122.2(2) ?
    C31 C27 C26 . . 118.3(2) ?
    C19 C28 C31 . . 117.8(2) ?
    C19 C28 C20 . . 121.9(2) ?
    C31 C28 C20 . . 120.3(2) ?
    C22 C29 C32 . . 118.3(2) ?
    C22 C29 C21 . . 121.6(2) ?
    C32 C29 C21 . . 120.0(2) ?
    C24 C30 C32 . . 119.2(2) ?
    C24 C30 C25 . . 122.4(2) ?
    C32 C30 C25 . . 118.4(2) ?
    C27 C31 C28 . . 120.1(2) ?
    C27 C31 C32 . . 120.0(2) ?
    C28 C31 C32 . . 119.9(2) ?
    C30 C32 C29 . . 120.2(2) ?
    C30 C32 C31 . . 119.7(2) ?
    C29 C32 C31 . . 120.2(2) ?
    C34 C33 C40 . . 125.4(2) ?
    C34 C33 Co1 . . 69.70(13) ?
    C40 C33 Co1 . . 113.60(16) ?
    C34 C33 H33 . . 116.7(13) ?
    C40 C33 H33 . . 113.8(13) ?
    Co1 C33 H33 . . 107.1(12) ?
    C33 C34 C35 . . 122.8(2) ?
    C33 C34 Co1 . . 71.42(14) ?
    C35 C34 Co1 . . 110.95(15) ?
    C33 C34 H34 . . 118.5(15) ?
    C35 C34 H34 . . 114.8(15) ?
    Co1 C34 H34 . . 107.1(15) ?
    C34 C35 C36 . . 111.8(2) ?
    C34 C35 H35A . . 109.3 ?
    C36 C35 H35A . . 109.3 ?
    C34 C35 H35B . . 109.3 ?
    C36 C35 H35B . . 109.3 ?
    H35A C35 H35B . . 107.9 ?
    C37 C36 C35 . . 112.64(19) ?
    C37 C36 H36A . . 109.1 ?
    C35 C36 H36A . . 109.1 ?
    C37 C36 H36B . . 109.1 ?
    C35 C36 H36B . . 109.1 ?
    H36A C36 H36B . . 107.8 ?
    C38 C37 C36 . . 125.5(2) ?
    C38 C37 Co1 . . 70.23(13) ?
    C36 C37 Co1 . . 112.29(16) ?
    C38 C37 H37 . . 116.2(14) ?
    C36 C37 H37 . . 114.3(14) ?
    Co1 C37 H37 . . 107.3(14) ?
    C37 C38 C39 . . 122.9(2) ?
    C37 C38 Co1 . . 70.83(13) ?
    C39 C38 Co1 . . 111.38(16) ?
    C37 C38 H38 . . 117.9(15) ?
    C39 C38 H38 . . 114.2(15) ?
    Co1 C38 H38 . . 109.7(15) ?
    C38 C39 C40 . . 112.1(2) ?
    C38 C39 H39A . . 109.2 ?
    C40 C39 H39A . . 109.2 ?
    C38 C39 H39B . . 109.2 ?
    C40 C39 H39B . . 109.2 ?
    H39A C39 H39B . . 107.9 ?
    C33 C40 C39 . . 111.38(19) ?
    C33 C40 H40A . . 109.4 ?
    C39 C40 H40A . . 109.4 ?
    C33 C40 H40B . . 109.4 ?
    C39 C40 H40B . . 109.4 ?
    H40A C40 H40B . . 108.0 ?
    O5 K1 O2 . . 145.58(6) ?
    O5 K1 O6 . . 60.69(6) ?
    O2 K1 O6 . . 105.31(6) ?
    O5 K1 O1 . . 105.64(6) ?
    O2 K1 O1 . . 60.77(5) ?
    O6 K1 O1 . . 135.93(5) ?
    O5 K1 O3 . . 89.39(5) ?
    O2 K1 O3 . . 121.84(5) ?
    O6 K1 O3 . . 123.64(5) ?
    O1 K1 O3 . . 95.76(5) ?
    O5 K1 O4 . . 114.96(5) ?
    O2 K1 O4 . . 94.50(5) ?
    O6 K1 O4 . . 88.43(5) ?
    O1 K1 O4 . . 131.57(5) ?
    O3 K1 O4 . . 60.80(5) ?
    O5 K1 N1 . . 59.07(6) ?
    O2 K1 N1 . . 121.33(6) ?
    O6 K1 N1 . . 119.57(6) ?
    O1 K1 N1 . . 60.79(6) ?
    O3 K1 N1 . . 60.29(5) ?
    O4 K1 N1 . . 120.75(5) ?
    O5 K1 N2 . . 120.56(6) ?
    O2 K1 N2 . . 59.08(6) ?
    O6 K1 N2 . . 60.08(6) ?
    O1 K1 N2 . . 119.61(6) ?
    O3 K1 N2 . . 119.65(5) ?
    O4 K1 N2 . . 59.13(5) ?
    N1 K1 N2 . . 179.58(7) ?
    C53 N1 C41 . . 110.7(2) ?
    C53 N1 C47 . . 110.0(2) ?
    C41 N1 C47 . . 110.7(2) ?
    C53 N1 K1 . . 110.29(17) ?
    C41 N1 K1 . . 106.74(16) ?
    C47 N1 K1 . . 108.34(14) ?
    C52 N2 C58 . . 111.4(2) ?
    C52 N2 C46 . . 109.4(2) ?
    C58 N2 C46 . . 111.5(2) ?
    C52 N2 K1 . . 109.78(15) ?
    C58 N2 K1 . . 105.63(15) ?
    C46 N2 K1 . . 109.06(16) ?
    C42 O1 C43 . . 111.1(2) ?
    C42 O1 K1 . . 115.73(15) ?
    C43 O1 K1 . . 109.12(15) ?
    C45 O2 C44 . . 112.7(2) ?
    C45 O2 K1 . . 116.06(15) ?
    C44 O2 K1 . . 116.55(15) ?
    C49 O3 C48 . . 111.70(19) ?
    C49 O3 K1 . . 111.61(14) ?
    C48 O3 K1 . . 114.58(13) ?
    C51 O4 C50 . . 111.35(19) ?
    C51 O4 K1 . . 115.36(14) ?
    C50 O4 K1 . . 113.36(14) ?
    C54 O5 C55 . . 113.6(2) ?
    C54 O5 K1 . . 113.55(16) ?
    C55 O5 K1 . . 116.69(16) ?
    C57 O6 C56 . . 112.4(2) ?
    C57 O6 K1 . . 119.78(15) ?
    C56 O6 K1 . . 108.17(16) ?
    N1 C41 C42 . . 113.8(2) ?
    N1 C41 H41A . . 108.8 ?
    C42 C41 H41A . . 108.8 ?
    N1 C41 H41B . . 108.8 ?
    C42 C41 H41B . . 108.8 ?
    H41A C41 H41B . . 107.7 ?
    O1 C42 C41 . . 108.8(2) ?
    O1 C42 H42A . . 109.9 ?
    C41 C42 H42A . . 109.9 ?
    O1 C42 H42B . . 109.9 ?
    C41 C42 H42B . . 109.9 ?
    H42A C42 H42B . . 108.3 ?
    O1 C43 C44 . . 109.2(2) ?
    O1 C43 H43A . . 109.8 ?
    C44 C43 H43A . . 109.8 ?
    O1 C43 H43B . . 109.8 ?
    C44 C43 H43B . . 109.8 ?
    H43A C43 H43B . . 108.3 ?
    O2 C44 C43 . . 108.4(2) ?
    O2 C44 H44A . . 110.0 ?
    C43 C44 H44A . . 110.0 ?
    O2 C44 H44B . . 110.0 ?
    C43 C44 H44B . . 110.0 ?
    H44A C44 H44B . . 108.4 ?
    O2 C45 C46 . . 108.4(2) ?
    O2 C45 H45A . . 110.0 ?
    C46 C45 H45A . . 110.0 ?
    O2 C45 H45B . . 110.0 ?
    C46 C45 H45B . . 110.0 ?
    H45A C45 H45B . . 108.4 ?
    N2 C46 C45 . . 113.7(2) ?
    N2 C46 H46A . . 108.8 ?
    C45 C46 H46A . . 108.8 ?
    N2 C46 H46B . . 108.8 ?
    C45 C46 H46B . . 108.8 ?
    H46A C46 H46B . . 107.7 ?
    N1 C47 C48 . . 112.5(2) ?
    N1 C47 H47A . . 109.1 ?
    C48 C47 H47A . . 109.1 ?
    N1 C47 H47B . . 109.1 ?
    C48 C47 H47B . . 109.1 ?
    H47A C47 H47B . . 107.8 ?
    O3 C48 C47 . . 109.3(2) ?
    O3 C48 H48A . . 109.8 ?
    C47 C48 H48A . . 109.8 ?
    O3 C48 H48B . . 109.8 ?
    C47 C48 H48B . . 109.8 ?
    H48A C48 H48B . . 108.3 ?
    O3 C49 C50 . . 109.0(2) ?
    O3 C49 H49A . . 109.9 ?
    C50 C49 H49A . . 109.9 ?
    O3 C49 H49B . . 109.9 ?
    C50 C49 H49B . . 109.9 ?
    H49A C49 H49B . . 108.3 ?
    O4 C50 C49 . . 108.9(2) ?
    O4 C50 H50A . . 109.9 ?
    C49 C50 H50A . . 109.9 ?
    O4 C50 H50B . . 109.9 ?
    C49 C50 H50B . . 109.9 ?
    H50A C50 H50B . . 108.3 ?
    O4 C51 C52 . . 108.4(2) ?
    O4 C51 H51A . . 110.0 ?
    C52 C51 H51A . . 110.0 ?
    O4 C51 H51B . . 110.0 ?
    C52 C51 H51B . . 110.0 ?
    H51A C51 H51B . . 108.4 ?
    N2 C52 C51 . . 113.0(2) ?
    N2 C52 H52A . . 109.0 ?
    C51 C52 H52A . . 109.0 ?
    N2 C52 H52B . . 109.0 ?
    C51 C52 H52B . . 109.0 ?
    H52A C52 H52B . . 107.8 ?
    N1 C53 C54 . . 113.1(2) ?
    N1 C53 H53A . . 109.0 ?
    C54 C53 H53A . . 109.0 ?
    N1 C53 H53B . . 109.0 ?
    C54 C53 H53B . . 109.0 ?
    H53A C53 H53B . . 107.8 ?
    O5 C54 C53 . . 107.3(2) ?
    O5 C54 H54A . . 110.2 ?
    C53 C54 H54A . . 110.2 ?
    O5 C54 H54B . . 110.2 ?
    C53 C54 H54B . . 110.2 ?
    H54A C54 H54B . . 108.5 ?
    O5 C55 C56 . . 108.2(2) ?
    O5 C55 H55A . . 110.1 ?
    C56 C55 H55A . . 110.1 ?
    O5 C55 H55B . . 110.1 ?
    C56 C55 H55B . . 110.1 ?
    H55A C55 H55B . . 108.4 ?
    O6 C56 C55 . . 108.7(2) ?
    O6 C56 H56A . . 109.9 ?
    C55 C56 H56A . . 109.9 ?
    O6 C56 H56B . . 109.9 ?
    C55 C56 H56B . . 109.9 ?
    H56A C56 H56B . . 108.3 ?
    O6 C57 C58 . . 109.4(2) ?
    O6 C57 H57A . . 109.8 ?
    C58 C57 H57A . . 109.8 ?
    O6 C57 H57B . . 109.8 ?
    C58 C57 H57B . . 109.8 ?
    H57A C57 H57B . . 108.2 ?
    N2 C58 C57 . . 114.1(3) ?
    N2 C58 H58A . . 108.7 ?
    C57 C58 H58A . . 108.7 ?
    N2 C58 H58B . . 108.7 ?
    C57 C58 H58B . . 108.7 ?
    H58A C58 H58B . . 107.6 ?
    C60 C59 H59A . . 109.5 ?
    C60 C59 H59B . . 109.5 ?
    H59A C59 H59B . . 109.5 ?
    C60 C59 H59C . . 109.5 ?
    H59A C59 H59C . . 109.5 ?
    H59B C59 H59C . . 109.5 ?
    C59 C60 C61 . . 111(2) ?
    C59 C60 H60A . . 109.5 ?
    C61 C60 H60A . . 109.5 ?
    C59 C60 H60B . . 109.5 ?
    C61 C60 H60B . . 109.5 ?
    H60A C60 H60B . . 108.1 ?
    C60 C61 C62 . . 99.0(10) ?
    C60 C61 H61A . . 112.0 ?
    C62 C61 H61A . . 112.0 ?
    C60 C61 H61B . . 112.0 ?
    C62 C61 H61B . . 112.0 ?
    H61A C61 H61B . . 109.6 ?
    C61 C62 C63 . . 107(3) ?
    C61 C62 H62A . . 110.3 ?
    C63 C62 H62A . . 110.3 ?
    C61 C62 H62B . . 110.3 ?
    C63 C62 H62B . . 110.3 ?
    H62A C62 H62B . . 108.6 ?
    C62 C63 H63A . . 109.5 ?
    C62 C63 H63B . . 109.5 ?
    H63A C63 H63B . . 109.5 ?
    C62 C63 H62C . . 109.5 ?
    H63A C63 H62C . . 109.5 ?
    H63B C63 H62C . . 109.5 ?
loop_
    _geom_torsion_atom_site_label_1
    _geom_torsion_atom_site_label_2
    _geom_torsion_atom_site_label_3
    _geom_torsion_atom_site_label_4
    _geom_torsion_site_symmetry_1
    _geom_torsion_site_symmetry_2
    _geom_torsion_site_symmetry_3
    _geom_torsion_site_symmetry_4
    _geom_torsion
    _geom_torsion_publ_flag
    C11 C1 C2 C3 . . . . -0.4(4) ?
    C1 C2 C3 C12 . . . . -2.1(4) ?
    C34 Co1 C4 C5 . . . . -60.02(17) ?
    C38 Co1 C4 C5 . . . . -168.16(13) ?
    C33 Co1 C4 C5 . . . . -84.93(14) ?
    C37 Co1 C4 C5 . . . . 177.41(13) ?
    C20 Co1 C4 C5 . . . . 61.81(15) ?
    C21 Co1 C4 C5 . . . . 89.64(13) ?
    C34 Co1 C4 C12 . . . . 52.9(2) ?
    C5 Co1 C4 C12 . . . . 112.9(2) ?
    C38 Co1 C4 C12 . . . . -55.25(19) ?
    C33 Co1 C4 C12 . . . . 28.0(2) ?
    C37 Co1 C4 C12 . . . . -69.7(2) ?
    C20 Co1 C4 C12 . . . . 174.72(17) ?
    C21 Co1 C4 C12 . . . . -157.46(19) ?
    C12 C4 C5 C13 . . . . 1.0(3) ?
    Co1 C4 C5 C13 . . . . 117.4(2) ?
    C12 C4 C5 Co1 . . . . -116.3(2) ?
    C34 Co1 C5 C4 . . . . 137.05(13) ?
    C38 Co1 C5 C4 . . . . 16.17(18) ?
    C33 Co1 C5 C4 . . . . 99.35(14) ?
    C37 Co1 C5 C4 . . . . -11.7(6) ?
    C20 Co1 C5 C4 . . . . -130.52(13) ?
    C21 Co1 C5 C4 . . . . -91.53(13) ?
    C34 Co1 C5 C13 . . . . 22.9(2) ?
    C38 Co1 C5 C13 . . . . -98.0(2) ?
    C33 Co1 C5 C13 . . . . -14.79(19) ?
    C37 Co1 C5 C13 . . . . -125.9(5) ?
    C4 Co1 C5 C13 . . . . -114.1(2) ?
    C20 Co1 C5 C13 . . . . 115.34(19) ?
    C21 Co1 C5 C13 . . . . 154.33(19) ?
    C13 C6 C7 C8 . . . . -0.4(4) ?
    C6 C7 C8 C14 . . . . -0.2(4) ?
    C14 C9 C10 C11 . . . . 0.6(4) ?
    C2 C1 C11 C15 . . . . 1.1(4) ?
    C2 C1 C11 C10 . . . . -176.9(2) ?
    C9 C10 C11 C1 . . . . 176.4(2) ?
    C9 C10 C11 C15 . . . . -1.7(3) ?
    C2 C3 C12 C15 . . . . 3.7(3) ?
    C2 C3 C12 C4 . . . . 180.0(2) ?
    C5 C4 C12 C3 . . . . -176.1(2) ?
    Co1 C4 C12 C3 . . . . 100.5(2) ?
    C5 C4 C12 C15 . . . . 0.1(3) ?
    Co1 C4 C12 C15 . . . . -83.3(2) ?
    C7 C6 C13 C16 . . . . 0.6(3) ?
    C7 C6 C13 C5 . . . . -177.5(2) ?
    C4 C5 C13 C6 . . . . 177.1(2) ?
    Co1 C5 C13 C6 . . . . -97.5(2) ?
    C4 C5 C13 C16 . . . . -0.9(3) ?
    Co1 C5 C13 C16 . . . . 84.5(2) ?
    C7 C8 C14 C16 . . . . 0.6(3) ?
    C7 C8 C14 C9 . . . . -179.3(2) ?
    C10 C9 C14 C8 . . . . -178.7(2) ?
    C10 C9 C14 C16 . . . . 1.4(3) ?
    C1 C11 C15 C12 . . . . 0.7(3) ?
    C10 C11 C15 C12 . . . . 178.7(2) ?
    C1 C11 C15 C16 . . . . -177.3(2) ?
    C10 C11 C15 C16 . . . . 0.7(3) ?
    C3 C12 C15 C11 . . . . -3.0(3) ?
    C4 C12 C15 C11 . . . . -179.3(2) ?
    C3 C12 C15 C16 . . . . 175.0(2) ?
    C4 C12 C15 C16 . . . . -1.3(3) ?
    C8 C14 C16 C13 . . . . -0.4(3) ?
    C9 C14 C16 C13 . . . . 179.5(2) ?
    C8 C14 C16 C15 . . . . 177.9(2) ?
    C9 C14 C16 C15 . . . . -2.2(3) ?
    C6 C13 C16 C14 . . . . -0.2(3) ?
    C5 C13 C16 C14 . . . . 177.91(19) ?
    C6 C13 C16 C15 . . . . -178.4(2) ?
    C5 C13 C16 C15 . . . . -0.4(3) ?
    C11 C15 C16 C14 . . . . 1.2(3) ?
    C12 C15 C16 C14 . . . . -176.79(19) ?
    C11 C15 C16 C13 . . . . 179.5(2) ?
    C12 C15 C16 C13 . . . . 1.5(3) ?
    C27 C17 C18 C19 . . . . 1.4(4) ?
    C17 C18 C19 C28 . . . . 0.2(4) ?
    C34 Co1 C20 C21 . . . . -172.99(14) ?
    C5 Co1 C20 C21 . . . . 82.02(14) ?
    C38 Co1 C20 C21 . . . . -69.95(16) ?
    C33 Co1 C20 C21 . . . . -176.96(13) ?
    C37 Co1 C20 C21 . . . . -89.46(14) ?
    C4 Co1 C20 C21 . . . . 47.26(16) ?
    C34 Co1 C20 C28 . . . . 72.67(19) ?
    C5 Co1 C20 C28 . . . . -32.32(19) ?
    C38 Co1 C20 C28 . . . . 175.71(17) ?
    C33 Co1 C20 C28 . . . . 68.7(2) ?
    C37 Co1 C20 C28 . . . . 156.20(19) ?
    C4 Co1 C20 C28 . . . . -67.1(2) ?
    C21 Co1 C20 C28 . . . . -114.3(2) ?
    C28 C20 C21 C29 . . . . -6.0(3) ?
    Co1 C20 C21 C29 . . . . -119.04(19) ?
    C28 C20 C21 Co1 . . . . 113.05(19) ?
    C34 Co1 C21 C20 . . . . 9.08(18) ?
    C5 Co1 C21 C20 . . . . -101.32(14) ?
    C38 Co1 C21 C20 . . . . 124.41(14) ?
    C33 Co1 C21 C20 . . . . 11.6(5) ?
    C37 Co1 C21 C20 . . . . 88.25(14) ?
    C4 Co1 C21 C20 . . . . -141.14(14) ?
    C34 Co1 C21 C29 . . . . 121.4(2) ?
    C5 Co1 C21 C29 . . . . 11.0(2) ?
    C38 Co1 C21 C29 . . . . -123.3(2) ?
    C33 Co1 C21 C29 . . . . 123.9(4) ?
    C37 Co1 C21 C29 . . . . -159.5(2) ?
    C4 Co1 C21 C29 . . . . -28.8(2) ?
    C20 Co1 C21 C29 . . . . 112.3(2) ?
    C29 C22 C23 C24 . . . . 1.4(4) ?
    C22 C23 C24 C30 . . . . -0.6(4) ?
    C30 C25 C26 C27 . . . . -1.3(4) ?
    C18 C17 C27 C31 . . . . -1.3(4) ?
    C18 C17 C27 C26 . . . . 177.0(2) ?
    C25 C26 C27 C17 . . . . -175.4(2) ?
    C25 C26 C27 C31 . . . . 3.0(4) ?
    C18 C19 C28 C31 . . . . -1.7(3) ?
    C18 C19 C28 C20 . . . . 179.8(2) ?
    C21 C20 C28 C19 . . . . -179.5(2) ?
    Co1 C20 C28 C19 . . . . -95.4(2) ?
    C21 C20 C28 C31 . . . . 2.1(3) ?
    Co1 C20 C28 C31 . . . . 86.2(2) ?
    C23 C22 C29 C32 . . . . -0.6(3) ?
    C23 C22 C29 C21 . . . . 177.5(2) ?
    C20 C21 C29 C22 . . . . -172.8(2) ?
    Co1 C21 C29 C22 . . . . 103.4(2) ?
    C20 C21 C29 C32 . . . . 5.3(3) ?
    Co1 C21 C29 C32 . . . . -78.6(2) ?
    C23 C24 C30 C32 . . . . -0.9(4) ?
    C23 C24 C30 C25 . . . . 178.0(2) ?
    C26 C25 C30 C24 . . . . 178.7(2) ?
    C26 C25 C30 C32 . . . . -2.4(4) ?
    C17 C27 C31 C28 . . . . -0.3(3) ?
    C26 C27 C31 C28 . . . . -178.7(2) ?
    C17 C27 C31 C32 . . . . 177.4(2) ?
    C26 C27 C31 C32 . . . . -1.0(3) ?
    C19 C28 C31 C27 . . . . 1.8(3) ?
    C20 C28 C31 C27 . . . . -179.7(2) ?
    C19 C28 C31 C32 . . . . -175.9(2) ?
    C20 C28 C31 C32 . . . . 2.6(3) ?
    C24 C30 C32 C29 . . . . 1.6(3) ?
    C25 C30 C32 C29 . . . . -177.3(2) ?
    C24 C30 C32 C31 . . . . -176.8(2) ?
    C25 C30 C32 C31 . . . . 4.3(3) ?
    C22 C29 C32 C30 . . . . -0.9(3) ?
    C21 C29 C32 C30 . . . . -179.02(19) ?
    C22 C29 C32 C31 . . . . 177.51(19) ?
    C21 C29 C32 C31 . . . . -0.6(3) ?
    C27 C31 C32 C30 . . . . -2.6(3) ?
    C28 C31 C32 C30 . . . . 175.10(19) ?
    C27 C31 C32 C29 . . . . 179.0(2) ?
    C28 C31 C32 C29 . . . . -3.3(3) ?
    C5 Co1 C33 C34 . . . . 109.61(15) ?
    C38 Co1 C33 C34 . . . . -117.76(15) ?
    C37 Co1 C33 C34 . . . . -79.44(15) ?
    C4 Co1 C33 C34 . . . . 149.32(14) ?
    C20 Co1 C33 C34 . . . . 6.34(19) ?
    C21 Co1 C33 C34 . . . . -3.1(5) ?
    C34 Co1 C33 C40 . . . . 120.8(2) ?
    C5 Co1 C33 C40 . . . . -129.62(17) ?
    C38 Co1 C33 C40 . . . . 3.01(17) ?
    C37 Co1 C33 C40 . . . . 41.32(18) ?
    C4 Co1 C33 C40 . . . . -89.91(17) ?
    C20 Co1 C33 C40 . . . . 127.11(17) ?
    C21 Co1 C33 C40 . . . . 117.6(4) ?
    C40 C33 C34 C35 . . . . -1.7(4) ?
    Co1 C33 C34 C35 . . . . 103.4(2) ?
    C40 C33 C34 Co1 . . . . -105.1(2) ?
    C5 Co1 C34 C33 . . . . -76.58(15) ?
    C38 Co1 C34 C33 . . . . 63.42(15) ?
    C37 Co1 C34 C33 . . . . 98.38(15) ?
    C4 Co1 C34 C33 . . . . -41.57(19) ?
    C20 Co1 C34 C33 . . . . -175.08(15) ?
    C21 Co1 C34 C33 . . . . 179.17(14) ?
    C5 Co1 C34 C35 . . . . 164.53(16) ?
    C38 Co1 C34 C35 . . . . -55.47(18) ?
    C33 Co1 C34 C35 . . . . -118.9(2) ?
    C37 Co1 C34 C35 . . . . -20.52(17) ?
    C4 Co1 C34 C35 . . . . -160.47(15) ?
    C20 Co1 C34 C35 . . . . 66.03(18) ?
    C21 Co1 C34 C35 . . . . 60.3(2) ?
    C33 C34 C35 C36 . . . . -48.3(3) ?
    Co1 C34 C35 C36 . . . . 32.6(2) ?
    C34 C35 C36 C37 . . . . -29.0(3) ?
    C35 C36 C37 C38 . . . . 93.0(3) ?
    C35 C36 C37 Co1 . . . . 12.0(2) ?
    C34 Co1 C37 C38 . . . . -116.53(16) ?
    C5 Co1 C37 C38 . . . . 33.2(6) ?
    C33 Co1 C37 C38 . . . . -78.14(15) ?
    C4 Co1 C37 C38 . . . . 23.31(19) ?
    C20 Co1 C37 C38 . . . . 152.83(15) ?
    C21 Co1 C37 C38 . . . . 113.34(15) ?
    C34 Co1 C37 C36 . . . . 4.76(17) ?
    C5 Co1 C37 C36 . . . . 154.5(5) ?
    C38 Co1 C37 C36 . . . . 121.3(2) ?
    C33 Co1 C37 C36 . . . . 43.15(17) ?
    C4 Co1 C37 C36 . . . . 144.60(15) ?
    C20 Co1 C37 C36 . . . . -85.88(17) ?
    C21 Co1 C37 C36 . . . . -125.37(17) ?
    C36 C37 C38 C39 . . . . -0.2(4) ?
    Co1 C37 C38 C39 . . . . 103.6(2) ?
    C36 C37 C38 Co1 . . . . -103.8(2) ?
    C34 Co1 C38 C37 . . . . 64.93(15) ?
    C5 Co1 C38 C37 . . . . -172.78(14) ?
    C33 Co1 C38 C37 . . . . 99.40(15) ?
    C4 Co1 C38 C37 . . . . -162.49(15) ?
    C20 Co1 C38 C37 . . . . -32.05(18) ?
    C21 Co1 C38 C37 . . . . -69.64(15) ?
    C34 Co1 C38 C39 . . . . -53.84(19) ?
    C5 Co1 C38 C39 . . . . 68.4(2) ?
    C33 Co1 C38 C39 . . . . -19.38(18) ?
    C37 Co1 C38 C39 . . . . -118.8(2) ?
    C4 Co1 C38 C39 . . . . 78.74(18) ?
    C20 Co1 C38 C39 . . . . -150.82(16) ?
    C21 Co1 C38 C39 . . . . 171.59(17) ?
    C37 C38 C39 C40 . . . . -48.1(3) ?
    Co1 C38 C39 C40 . . . . 32.3(2) ?
    C34 C33 C40 C39 . . . . 94.8(3) ?
    Co1 C33 C40 C39 . . . . 13.7(2) ?
    C38 C39 C40 C33 . . . . -29.8(3) ?
    O5 K1 N1 C53 . . . . 2.07(17) ?
    O2 K1 N1 C53 . . . . -137.48(17) ?
    O6 K1 N1 C53 . . . . -2.98(19) ?
    O1 K1 N1 C53 . . . . -131.97(19) ?
    O3 K1 N1 C53 . . . . 111.19(19) ?
    O4 K1 N1 C53 . . . . 104.54(18) ?
    N2 K1 N1 C53 . . . . 30(8) ?
    O5 K1 N1 C41 . . . . 122.41(19) ?
    O2 K1 N1 C41 . . . . -17.15(19) ?
    O6 K1 N1 C41 . . . . 117.35(18) ?
    O1 K1 N1 C41 . . . . -11.63(17) ?
    O3 K1 N1 C41 . . . . -128.47(19) ?
    O4 K1 N1 C41 . . . . -135.13(17) ?
    N2 K1 N1 C41 . . . . 150(8) ?
    O5 K1 N1 C47 . . . . -118.38(18) ?
    O2 K1 N1 C47 . . . . 102.07(17) ?
    O6 K1 N1 C47 . . . . -123.43(17) ?
    O1 K1 N1 C47 . . . . 107.59(18) ?
    O3 K1 N1 C47 . . . . -9.25(16) ?
    O4 K1 N1 C47 . . . . -15.91(19) ?
    N2 K1 N1 C47 . . . . -90(8) ?
    O5 K1 N2 C52 . . . . 97.28(17) ?
    O2 K1 N2 C52 . . . . -123.00(18) ?
    O6 K1 N2 C52 . . . . 102.57(17) ?
    O1 K1 N2 C52 . . . . -128.64(16) ?
    O3 K1 N2 C52 . . . . -11.49(18) ?
    O4 K1 N2 C52 . . . . -5.32(15) ?
    N1 K1 N2 C52 . . . . 69(8) ?
    O5 K1 N2 C58 . . . . -22.92(19) ?
    O2 K1 N2 C58 . . . . 116.80(19) ?
    O6 K1 N2 C58 . . . . -17.62(17) ?
    O1 K1 N2 C58 . . . . 111.16(18) ?
    O3 K1 N2 C58 . . . . -131.69(17) ?
    O4 K1 N2 C58 . . . . -125.51(19) ?
    N1 K1 N2 C58 . . . . -51(8) ?
    O5 K1 N2 C46 . . . . -142.90(16) ?
    O2 K1 N2 C46 . . . . -3.18(16) ?
    O6 K1 N2 C46 . . . . -137.61(18) ?
    O1 K1 N2 C46 . . . . -8.82(18) ?
    O3 K1 N2 C46 . . . . 108.33(17) ?
    O4 K1 N2 C46 . . . . 114.50(18) ?
    N1 K1 N2 C46 . . . .  -17E1(7)
                                  ?
    O5 K1 O1 C42 . . . . -62.1(2) ?
    O2 K1 O1 C42 . . . . 152.4(2) ?
    O6 K1 O1 C42 . . . . -125.86(19) ?
    O3 K1 O1 C42 . . . . 28.9(2) ?
    O4 K1 O1 C42 . . . . 84.5(2) ?
    N1 K1 O1 C42 . . . . -22.24(19) ?
    N2 K1 O1 C42 . . . . 157.91(19) ?
    O5 K1 O1 C43 . . . . 171.77(16) ?
    O2 K1 O1 C43 . . . . 26.19(16) ?
    O6 K1 O1 C43 . . . . 107.97(17) ?
    O3 K1 O1 C43 . . . . -97.25(16) ?
    O4 K1 O1 C43 . . . . -41.72(18) ?
    N1 K1 O1 C43 . . . . -148.41(17) ?
    N2 K1 O1 C43 . . . . 31.74(17) ?
    O5 K1 O2 C45 . . . . 69.85(19) ?
    O6 K1 O2 C45 . . . . 9.73(17) ?
    O1 K1 O2 C45 . . . . 144.18(17) ?
    O3 K1 O2 C45 . . . . -138.06(16) ?
    O4 K1 O2 C45 . . . . -79.87(16) ?
    N1 K1 O2 C45 . . . . 149.70(16) ?
    N2 K1 O2 C45 . . . . -30.19(16) ?
    O5 K1 O2 C44 . . . . -66.6(2) ?
    O6 K1 O2 C44 . . . . -126.68(17) ?
    O1 K1 O2 C44 . . . . 7.77(16) ?
    O3 K1 O2 C44 . . . . 85.53(17) ?
    O4 K1 O2 C44 . . . . 143.72(17) ?
    N1 K1 O2 C44 . . . . 13.29(19) ?
    N2 K1 O2 C44 . . . . -166.60(19) ?
    O5 K1 O3 C49 . . . . -98.89(16) ?
    O2 K1 O3 C49 . . . . 96.46(16) ?
    O6 K1 O3 C49 . . . . -45.41(17) ?
    O1 K1 O3 C49 . . . . 155.45(15) ?
    O4 K1 O3 C49 . . . . 20.42(15) ?
    N1 K1 O3 C49 . . . . -153.03(17) ?
    N2 K1 O3 C49 . . . . 26.49(17) ?
    O5 K1 O3 C48 . . . . 29.32(15) ?
    O2 K1 O3 C48 . . . . -135.34(15) ?
    O6 K1 O3 C48 . . . . 82.80(16) ?
    O1 K1 O3 C48 . . . . -76.35(15) ?
    O4 K1 O3 C48 . . . . 148.62(16) ?
    N1 K1 O3 C48 . . . . -24.83(15) ?
    N2 K1 O3 C48 . . . . 154.69(15) ?
    O5 K1 O4 C51 . . . . -140.78(15) ?
    O2 K1 O4 C51 . . . . 20.90(15) ?
    O6 K1 O4 C51 . . . . -84.34(15) ?
    O1 K1 O4 C51 . . . . 75.10(16) ?
    O3 K1 O4 C51 . . . . 145.11(16) ?
    N1 K1 O4 C51 . . . . 151.73(15) ?
    N2 K1 O4 C51 . . . . -28.74(15) ?
    O5 K1 O4 C50 . . . . 89.16(16) ?
    O2 K1 O4 C50 . . . . -109.16(16) ?
    O6 K1 O4 C50 . . . . 145.60(16) ?
    O1 K1 O4 C50 . . . . -54.96(18) ?
    O3 K1 O4 C50 . . . . 15.05(15) ?
    N1 K1 O4 C50 . . . . 21.67(18) ?
    N2 K1 O4 C50 . . . . -158.80(17) ?
    O2 K1 O5 C54 . . . . 65.8(2) ?
    O6 K1 O5 C54 . . . . 139.32(17) ?
    O1 K1 O5 C54 . . . . 5.02(17) ?
    O3 K1 O5 C54 . . . . -90.79(16) ?
    O4 K1 O5 C54 . . . . -147.89(16) ?
    N1 K1 O5 C54 . . . . -35.64(16) ?
    N2 K1 O5 C54 . . . . 144.59(16) ?
    O2 K1 O5 C55 . . . . -69.2(2) ?
    O6 K1 O5 C55 . . . . 4.30(16) ?
    O1 K1 O5 C55 . . . . -129.99(17) ?
    O3 K1 O5 C55 . . . . 134.19(17) ?
    O4 K1 O5 C55 . . . . 77.09(17) ?
    N1 K1 O5 C55 . . . . -170.66(19) ?
    N2 K1 O5 C55 . . . . 9.57(19) ?
    O5 K1 O6 C57 . . . . 160.2(2) ?
    O2 K1 O6 C57 . . . . -54.1(2) ?
    O1 K1 O6 C57 . . . . -117.6(2) ?
    O3 K1 O6 C57 . . . . 93.0(2) ?
    O4 K1 O6 C57 . . . . 40.2(2) ?
    N1 K1 O6 C57 . . . . 165.1(2) ?
    N2 K1 O6 C57 . . . . -14.6(2) ?
    O5 K1 O6 C56 . . . . 29.56(14) ?
    O2 K1 O6 C56 . . . . 175.36(14) ?
    O1 K1 O6 C56 . . . . 111.79(15) ?
    O3 K1 O6 C56 . . . . -37.59(16) ?
    O4 K1 O6 C56 . . . . -90.40(15) ?
    N1 K1 O6 C56 . . . . 34.53(16) ?
    N2 K1 O6 C56 . . . . -145.21(16) ?
    C53 N1 C41 C42 . . . . 164.6(2) ?
    C47 N1 C41 C42 . . . . -73.2(3) ?
    K1 N1 C41 C42 . . . . 44.5(3) ?
    C43 O1 C42 C41 . . . . 179.6(2) ?
    K1 O1 C42 C41 . . . . 54.4(3) ?
    N1 C41 C42 O1 . . . . -69.1(3) ?
    C42 O1 C43 C44 . . . . 171.9(2) ?
    K1 O1 C43 C44 . . . . -59.3(2) ?
    C45 O2 C44 C43 . . . . -177.7(2) ?
    K1 O2 C44 C43 . . . . -39.9(3) ?
    O1 C43 C44 O2 . . . . 67.6(3) ?
    C44 O2 C45 C46 . . . . -160.0(2) ?
    K1 O2 C45 C46 . . . . 62.0(2) ?
    C52 N2 C46 C45 . . . . 154.5(2) ?
    C58 N2 C46 C45 . . . . -81.8(3) ?
    K1 N2 C46 C45 . . . . 34.4(3) ?
    O2 C45 C46 N2 . . . . -64.5(3) ?
    C53 N1 C47 C48 . . . . -79.0(3) ?
    C41 N1 C47 C48 . . . . 158.4(2) ?
    K1 N1 C47 C48 . . . . 41.6(3) ?
    C49 O3 C48 C47 . . . . -173.9(2) ?
    K1 O3 C48 C47 . . . . 58.0(2) ?
    N1 C47 C48 O3 . . . . -68.9(3) ?
    C48 O3 C49 C50 . . . . 176.5(2) ?
    K1 O3 C49 C50 . . . . -53.7(2) ?
    C51 O4 C50 C49 . . . . 179.9(2) ?
    K1 O4 C50 C49 . . . . -48.0(2) ?
    O3 C49 C50 O4 . . . . 69.8(3) ?
    C50 O4 C51 C52 . . . . -168.2(2) ?
    K1 O4 C51 C52 . . . . 60.8(2) ?
    C58 N2 C52 C51 . . . . 153.5(2) ?
    C46 N2 C52 C51 . . . . -82.7(3) ?
    K1 N2 C52 C51 . . . . 36.9(3) ?
    O4 C51 C52 N2 . . . . -66.1(3) ?
    C41 N1 C53 C54 . . . . -89.0(3) ?
    C47 N1 C53 C54 . . . . 148.4(3) ?
    K1 N1 C53 C54 . . . . 29.0(3) ?
    C55 O5 C54 C53 . . . . -156.5(2) ?
    K1 O5 C54 C53 . . . . 67.0(3) ?
    N1 C53 C54 O5 . . . . -63.6(3) ?
    C54 O5 C55 C56 . . . . -171.3(2) ?
    K1 O5 C55 C56 . . . . -36.3(3) ?
    C57 O6 C56 C55 . . . . 162.8(2) ?
    K1 O6 C56 C55 . . . . -62.7(2) ?
    O5 C55 C56 O6 . . . . 67.6(3) ?
    C56 O6 C57 C58 . . . . 174.1(2) ?
    K1 O6 C57 C58 . . . . 45.4(3) ?
    C52 N2 C58 C57 . . . . -69.6(3) ?
    C46 N2 C58 C57 . . . . 167.9(2) ?
    K1 N2 C58 C57 . . . . 49.5(3) ?
    O6 C57 C58 N2 . . . . -66.3(3) ?
    C59 C60 C61 C62 . . . . 160(4) ?
    C60 C61 C62 C63 . . . . 175(3) ?
_iucr_refine_instructions_details
;
TITL 297 in P-1
CELL 0.71073  12.1007  12.9869  18.7501  72.064  81.595  68.558
ZERR    2.00   0.0009   0.0010   0.0014   0.001   0.001   0.001
LATT  1
SFAC C H N O K CO
UNIT 121 148 4 12 2 2
TEMP -100
SIZE 0.40 0.24 0.08
SHEL 100 0.78
OMIT  0  0  1
L.S. 8
BOND $H
FMAP 2
PLAN 12
ACTA
CONF
LIST 4
HTAB
FREE K1 C56
SPEC 0.0001
WGHT    0.042100    1.344000
FVAR       0.42955
CO1   6    0.338749    0.995379    0.695903    11.00000    0.02717    0.02066 =
         0.02826   -0.00371   -0.00491   -0.00811
C1    1    0.621764    0.574294    0.630593    11.00000    0.03758    0.03560 =
         0.06427   -0.02861   -0.00356   -0.00450
AFIX  43
H1    2    0.643996    0.502117    0.620158    11.00000   -1.20000
AFIX   0
C2    1    0.609479    0.672597    0.572586    11.00000    0.04088    0.04912 =
         0.04611   -0.02631   -0.00048   -0.00579
AFIX  43
H2    2    0.623775    0.667918    0.522302    11.00000   -1.20000
AFIX   0
C3    1    0.576132    0.779248    0.587105    11.00000    0.03835    0.03705 =
         0.03685   -0.01152    0.00047   -0.00860
AFIX  43
H3    2    0.570660    0.845907    0.546387    11.00000   -1.20000
AFIX   0
C4    1    0.515965    0.901307    0.675100    11.00000    0.02728    0.02222 =
         0.03028   -0.00425   -0.00200   -0.00821
H4    2    0.543532    0.957787    0.638991    11.00000    0.03187
C5    1    0.498120    0.907163    0.750504    11.00000    0.02678    0.01901 =
         0.03383   -0.00661   -0.00403   -0.00761
H5    2    0.515195    0.964815    0.763311    11.00000    0.02621
C6    1    0.504794    0.804711    0.886548    11.00000    0.03860    0.03454 =
         0.03415   -0.00679   -0.00438   -0.01208
AFIX  43
H6    2    0.481239    0.876493    0.897708    11.00000   -1.20000
AFIX   0
C7    1    0.527154    0.703224    0.945133    11.00000    0.04146    0.04785 =
         0.02918   -0.00224   -0.00304   -0.01594
AFIX  43
H7    2    0.519204    0.706559    0.995611    11.00000   -1.20000
AFIX   0
C8    1    0.560576    0.598618    0.930178    11.00000    0.03266    0.03747 =
         0.03862    0.00850   -0.00455   -0.01400
AFIX  43
H8    2    0.575749    0.530243    0.970542    11.00000   -1.20000
AFIX   0
C9    1    0.605917    0.484085    0.838572    11.00000    0.03082    0.02062 =
         0.06226    0.00490   -0.00797   -0.00954
AFIX  43
H9A   2    0.619005    0.414994    0.878219    11.00000   -1.20000
AFIX   0
C10   1    0.619136    0.478591    0.767484    11.00000    0.03080    0.02266 =
         0.06901   -0.01160   -0.00392   -0.00754
AFIX  43
H10A  2    0.640614    0.405744    0.758126    11.00000   -1.20000
AFIX   0
C11   1    0.601728    0.579872    0.704920    11.00000    0.02690    0.02645 =
         0.05424   -0.01435   -0.00621   -0.00617
C12   1    0.550697    0.790435    0.659698    11.00000    0.02463    0.02895 =
         0.03482   -0.00966   -0.00325   -0.00731
C13   1    0.516457    0.802267    0.812346    11.00000    0.02288    0.02519 =
         0.03141   -0.00508   -0.00499   -0.00805
C14   1    0.572586    0.591336    0.856366    11.00000    0.02260    0.02656 =
         0.04667    0.00047   -0.00535   -0.01003
C15   1    0.566469    0.688387    0.720257    11.00000    0.02165    0.02467 =
         0.03958   -0.00775   -0.00390   -0.00674
C16   1    0.550720    0.694239    0.796447    11.00000    0.02283    0.02313 =
         0.03607   -0.00312   -0.00406   -0.00830
C17   1    0.396804    1.128737    0.940230    11.00000    0.06613    0.04772 =
         0.03321   -0.01454   -0.00663   -0.01969
AFIX  43
H17   2    0.419630    1.122527    0.988173    11.00000   -1.20000
AFIX   0
C18   1    0.285478    1.129607    0.931695    11.00000    0.06082    0.05021 =
         0.03646   -0.01783    0.00840   -0.02046
AFIX  43
H18   2    0.231281    1.125741    0.973733    11.00000   -1.20000
AFIX   0
C19   1    0.251232    1.136049    0.862583    11.00000    0.04113    0.03708 =
         0.04230   -0.01379    0.00217   -0.01468
AFIX  43
H19   2    0.173727    1.136702    0.858225    11.00000   -1.20000
AFIX   0
C20   1    0.292835    1.147927    0.726890    11.00000    0.02681    0.02095 =
         0.03719   -0.00603   -0.00513   -0.00638
H20   2    0.208570    1.184135    0.719191    11.00000    0.02693
C21   1    0.374834    1.152442    0.664166    11.00000    0.03316    0.01993 =
         0.02805   -0.00234   -0.00540   -0.00754
H21   2    0.349268    1.187899    0.615295    11.00000    0.02843
C22   1    0.565649    1.179529    0.609679    11.00000    0.03990    0.02793 =
         0.03985   -0.00493    0.00159   -0.01312
AFIX  43
H22   2    0.545234    1.182341    0.561911    11.00000   -1.20000
AFIX   0
C23   1    0.672350    1.193008    0.616790    11.00000    0.04138    0.03970 =
         0.05901   -0.01212    0.01138   -0.01939
AFIX  43
H23   2    0.722676    1.206518    0.573655    11.00000   -1.20000
AFIX   0
C24   1    0.705540    1.187021    0.685168    11.00000    0.03425    0.03717 =
         0.07303   -0.01535   -0.00053   -0.01742
AFIX  43
H24   2    0.778867    1.195629    0.689157    11.00000   -1.20000
AFIX   0
C25   1    0.664068    1.157741    0.822564    11.00000    0.03909    0.03326 =
         0.07136   -0.01807   -0.01785   -0.01073
AFIX  43
H25   2    0.738847    1.162111    0.828212    11.00000   -1.20000
AFIX   0
C26   1    0.591580    1.141919    0.883342    11.00000    0.05338    0.03783 =
         0.05360   -0.01655   -0.01901   -0.01142
AFIX  43
H26   2    0.617127    1.133777    0.930959    11.00000   -1.20000
AFIX   0
C27   1    0.476811    1.137019    0.878154    11.00000    0.04842    0.02737 =
         0.04067   -0.01010   -0.01288   -0.00913
C28   1    0.327948    1.141607    0.799158    11.00000    0.03440    0.01889 =
         0.03483   -0.00765   -0.00269   -0.00724
C29   1    0.488545    1.162022    0.671393    11.00000    0.03344    0.01697 =
         0.03604   -0.00590    0.00034   -0.00841
C30   1    0.631675    1.168220    0.749377    11.00000    0.03394    0.02311 =
         0.05748   -0.01137   -0.00560   -0.00947
C31   1    0.442540    1.143764    0.807095    11.00000    0.03637    0.01851 =
         0.03705   -0.00835   -0.00613   -0.00683
C32   1    0.521726    1.157110    0.742375    11.00000    0.03077    0.01735 =
         0.04123   -0.00788   -0.00452   -0.00533
C33   1    0.275186    0.858169    0.740739    11.00000    0.03004    0.02416 =
         0.03988    0.00036   -0.00739   -0.01191
H33   2    0.338283    0.794479    0.770393    11.00000    0.02451
C34   1    0.212436    0.947514    0.772076    11.00000    0.03196    0.03335 =
         0.02897   -0.00113   -0.00420   -0.01430
H34   2    0.231890    0.943099    0.817856    11.00000    0.03156
C35   1    0.087943    1.028361    0.749438    11.00000    0.03135    0.03610 =
         0.04779   -0.00775   -0.00106   -0.01505
AFIX  23
H35A  2    0.066040    1.093914    0.771252    11.00000   -1.20000
H35B  2    0.030862    0.987008    0.770027    11.00000   -1.20000
AFIX   0
C36   1    0.078983    1.074106    0.664154    11.00000    0.03168    0.02850 =
         0.05198   -0.00618   -0.01384   -0.00718
AFIX  23
H36A  2    0.053423    1.023001    0.645636    11.00000   -1.20000
H36B  2    0.017513    1.151628    0.651517    11.00000   -1.20000
AFIX   0
C37   1    0.196041    1.081385    0.624389    11.00000    0.03592    0.02599 =
         0.03398   -0.00208   -0.01253   -0.01089
H37   2    0.196196    1.157614    0.602096    11.00000    0.03097
C38   1    0.281296    0.996081    0.596244    11.00000    0.03725    0.03405 =
         0.02928   -0.00446   -0.00891   -0.01352
H38   2    0.331516    1.018772    0.555841    11.00000    0.03733
C39   1    0.267394    0.882696    0.602300    11.00000    0.03981    0.03597 =
         0.04617   -0.01429   -0.01211   -0.01213
AFIX  23
H39A  2    0.343849    0.829792    0.587692    11.00000   -1.20000
H39B  2    0.207330    0.895635    0.566900    11.00000   -1.20000
AFIX   0
C40   1    0.229122    0.826219    0.682084    11.00000    0.03740    0.02690 =
         0.05269   -0.00831   -0.01231   -0.01249
AFIX  23
H40A  2    0.141308    0.851301    0.686669    11.00000   -1.20000
H40B  2    0.260003    0.741534    0.691372    11.00000   -1.20000
AFIX   0
K1    5    0.049953    0.617988    0.722905    11.00000    0.03040    0.02882 =
         0.03109   -0.00576   -0.00307   -0.00719
N1    3   -0.070168    0.688005    0.863643    11.00000    0.05407    0.05722 =
         0.03718   -0.01951    0.01179   -0.03453
N2    3    0.172498    0.545888    0.581681    11.00000    0.05102    0.04386 =
         0.04200   -0.01726    0.00425   -0.01942
O1    4   -0.112763    0.842044    0.708493    11.00000    0.02906    0.03596 =
         0.06140   -0.01342    0.00313   -0.00546
O2    4   -0.012919    0.764229    0.580448    11.00000    0.05780    0.03091 =
         0.04123    0.00027   -0.01055   -0.01453
O3    4   -0.100800    0.504568    0.815019    11.00000    0.04149    0.03342 =
         0.03951   -0.00675   -0.00110   -0.01431
O4    4    0.032257    0.425361    0.691751    11.00000    0.03530    0.04103 =
         0.04536   -0.01630   -0.00207   -0.01250
O5    4    0.180222    0.566853    0.846971    11.00000    0.04971    0.05937 =
         0.05035   -0.01038   -0.01458   -0.02779
O6    4    0.297437    0.516870    0.714135    11.00000    0.03702    0.03073 =
         0.06631   -0.01833   -0.00942   -0.00248
C41   1   -0.129027    0.813323    0.840517    11.00000    0.08133    0.06178 =
         0.07360   -0.04422    0.04308   -0.04255
AFIX  23
H41A  2   -0.068351    0.850506    0.833210    11.00000   -1.20000
H41B  2   -0.185029    0.836644    0.881416    11.00000   -1.20000
AFIX   0
C42   1   -0.195748    0.856601    0.769782    11.00000    0.04764    0.03271 =
         0.09547   -0.01797    0.02814   -0.00770
AFIX  23
H42A  2   -0.249702    0.813135    0.773709    11.00000   -1.20000
H42B  2   -0.244249    0.939012    0.761799    11.00000   -1.20000
AFIX   0
C43   1   -0.172147    0.881479    0.639347    11.00000    0.03472    0.03517 =
         0.09360   -0.01086   -0.02676    0.00239
AFIX  23
H43A  2   -0.229534    0.960524    0.633580    11.00000   -1.20000
H43B  2   -0.216537    0.830709    0.639548    11.00000   -1.20000
AFIX   0
C44   1   -0.083320    0.880436    0.576309    11.00000    0.05951    0.03354 =
         0.05429    0.00457   -0.02799   -0.01020
AFIX  23
H44A  2   -0.123747    0.917611    0.528009    11.00000   -1.20000
H44B  2   -0.032418    0.923578    0.579459    11.00000   -1.20000
AFIX   0
C45   1    0.078162    0.754263    0.523815    11.00000    0.08214    0.05448 =
         0.02898   -0.00405   -0.00283   -0.03628
AFIX  23
H45A  2    0.145842    0.768620    0.537881    11.00000   -1.20000
H45B  2    0.048173    0.811716    0.475898    11.00000   -1.20000
AFIX   0
C46   1    0.117312    0.636340    0.515061    11.00000    0.08829    0.06061 =
         0.03514   -0.01780    0.00195   -0.03960
AFIX  23
H46A  2    0.047745    0.622251    0.503459    11.00000   -1.20000
H46B  2    0.174912    0.631331    0.471872    11.00000   -1.20000
AFIX   0
C47   1   -0.157779    0.629790    0.893816    11.00000    0.05074    0.05599 =
         0.04192   -0.01808    0.01365   -0.02958
AFIX  23
H47A  2   -0.230635    0.672005    0.864633    11.00000   -1.20000
H47B  2   -0.179372    0.631917    0.946477    11.00000   -1.20000
AFIX   0
C48   1   -0.112173    0.507304    0.891020    11.00000    0.04356    0.05061 =
         0.03837   -0.00541    0.00110   -0.02255
AFIX  23
H48A  2   -0.033975    0.466743    0.914429    11.00000   -1.20000
H48B  2   -0.167835    0.467729    0.919329    11.00000   -1.20000
AFIX   0
C49   1   -0.069669    0.390645    0.809325    11.00000    0.04526    0.03155 =
         0.05864   -0.00621    0.00014   -0.01445
AFIX  23
H49A  2   -0.128749    0.355747    0.838008    11.00000   -1.20000
H49B  2    0.009180    0.342899    0.830580    11.00000   -1.20000
AFIX   0
C50   1   -0.066552    0.394573    0.728986    11.00000    0.03974    0.04138 =
         0.06616   -0.02081    0.00047   -0.01680
AFIX  23
H50A  2   -0.059530    0.318325    0.724672    11.00000   -1.20000
H50B  2   -0.140929    0.451815    0.705621    11.00000   -1.20000
AFIX   0
C51   1    0.039809    0.430310    0.614746    11.00000    0.04845    0.04057 =
         0.04998   -0.01890   -0.01002   -0.01228
AFIX  23
H51A  2   -0.024665    0.498340    0.587859    11.00000   -1.20000
H51B  2    0.031218    0.360430    0.608893    11.00000   -1.20000
AFIX   0
C52   1    0.158922    0.438388    0.582613    11.00000    0.05285    0.04256 =
         0.04898   -0.02312    0.00043   -0.01286
AFIX  23
H52A  2    0.222231    0.373079    0.612636    11.00000   -1.20000
H52B  2    0.169341    0.431488    0.530724    11.00000   -1.20000
AFIX   0
C53   1    0.017998    0.655038    0.919630    11.00000    0.08410    0.10702 =
         0.03574   -0.02784    0.01488   -0.06727
AFIX  23
H53A  2    0.024317    0.577664    0.953200    11.00000   -1.20000
H53B  2   -0.009639    0.709892    0.950590    11.00000   -1.20000
AFIX   0
C54   1    0.139341    0.653145    0.885357    11.00000    0.07317    0.08712 =
         0.03830   -0.01972   -0.00032   -0.05276
AFIX  23
H54A  2    0.134417    0.729013    0.850005    11.00000   -1.20000
H54B  2    0.194579    0.635517    0.924995    11.00000   -1.20000
AFIX   0
C55   1    0.306435    0.523002    0.837430    11.00000    0.04784    0.05125 =
         0.06263    0.00467   -0.03124   -0.02151
AFIX  23
H55A  2    0.342675    0.478539    0.886574    11.00000   -1.20000
H55B  2    0.337476    0.587277    0.815368    11.00000   -1.20000
AFIX   0
C56   1    0.336505    0.447851    0.786962    11.00000    0.03890    0.03080 =
         0.08948   -0.00384   -0.02774   -0.00705
AFIX  23
H56A  2    0.423442    0.407506    0.785031    11.00000   -1.20000
H56B  2    0.297164    0.389296    0.805978    11.00000   -1.20000
AFIX   0
C57   1    0.351710    0.459713    0.657951    11.00000    0.02991    0.06371 =
         0.10883   -0.05859    0.00115   -0.00604
AFIX  23
H57A  2    0.340251    0.384238    0.671549    11.00000   -1.20000
H57B  2    0.438118    0.446053    0.654032    11.00000   -1.20000
AFIX   0
C58   1    0.297439    0.532020    0.584540    11.00000    0.05557    0.07588 =
         0.07304   -0.04695    0.02386   -0.03477
AFIX  23
H58A  2    0.304273    0.609091    0.573660    11.00000   -1.20000
H58B  2    0.343290    0.496853    0.544635    11.00000   -1.20000
AFIX   0
EADP C59 C63
EADP C60 C62
REM DFIX 1.513 0.01 C59 C60 C62 C63
DFIX 1.524 0.01 C60 C61 C61 C62
REM FLAT 0.01 C59 C63 C60 C62 C61
PART  -1
SAME C63 < C59
C59   1    0.183017    0.834004    1.006957    10.50000    0.18403    0.19236 =
         0.11299   -0.03792   -0.00205   -0.12045
AFIX  33
H59A  2    0.213699    0.768101    0.985847    10.50000   -1.50000
H59B  2    0.184871    0.806375    1.061803    10.50000   -1.50000
H59C  2    0.232454    0.882744    0.988225    10.50000   -1.50000
AFIX   0
C60   1    0.057808    0.902420    0.984039    10.50000    0.09172    0.11348 =
         0.18697   -0.06603   -0.04513   -0.00408
AFIX  23
H60A  2    0.008080    0.852896    1.002302    10.50000   -1.20000
H60B  2    0.055730    0.929369    0.928619    10.50000   -1.20000
AFIX   0
C61   1    0.008181    1.004335    1.015634    10.50000    0.07434    0.09636 =
         0.25616   -0.01105    0.04379   -0.04401
AFIX  23
H61A  2    0.066792    1.042791    1.011878    10.50000   -1.20000
H61B  2   -0.020934    0.983020    1.068393    10.50000   -1.20000
AFIX   0
C62   1   -0.092132    1.077037    0.963235    10.50000    0.09172    0.11348 =
         0.18697   -0.06603   -0.04513   -0.00408
AFIX  23
H62A  2   -0.144020    1.033040    0.963527    10.50000   -1.20000
H62B  2   -0.060441    1.100771    0.911385    10.50000   -1.20000
AFIX   0
C63   1   -0.161504    1.181692    0.990890    10.50000    0.18403    0.19236 =
         0.11299   -0.03792   -0.00205   -0.12045
AFIX  33
H63A  2   -0.225582    1.233110    0.956739    10.50000   -1.50000
H63B  2   -0.108302    1.222443    0.992532    10.50000   -1.50000
H62C  2   -0.195518    1.157246    1.041294    10.50000   -1.50000
PART   0
HKLF 4
REM  297 in P-1
REM R1 =  0.0422 for   7919 Fo > 4sig(Fo)  and  0.0750 for all  11375 data
REM    678 parameters refined using      5 restraints
END
WGHT      0.0421      1.3462
REM Highest difference peak  0.740,  deepest hole -0.480,  1-sigma level  0.055
Q1    1   0.0000  1.0000  1.0000  10.50000  0.05    0.74
Q2    1   0.0580  0.9902  1.0614  11.00000  0.05    0.39
Q3    1   0.0725  0.8685  0.9851  11.00000  0.05    0.38
Q4    1   0.0806  0.6569  0.7372  11.00000  0.05    0.34
Q5    1  -0.1276  1.0788  0.9754  11.00000  0.05    0.33
Q6    1   0.2201  0.5610  0.6045  11.00000  0.05    0.32
Q7    1   0.5600  0.6502  0.8285  11.00000  0.05    0.32
Q8    1   0.0142  0.9658  0.9400  11.00000  0.05    0.32
Q9    1   0.2435  1.0312  0.6935  11.00000  0.05    0.31
Q10   1   0.4360  0.9416  0.7016  11.00000  0.05    0.31
Q11   1   0.5588  0.8347  0.6701  11.00000  0.05    0.31
Q12   1   0.2618  1.0018  0.7360  11.00000  0.05    0.30
;
data_global
_journal_date_recd_electronic     2012-06-14
_journal_date_accepted     2012-06-26
_journal_name_full     'Acta Crystallographica, Section E'
_journal_year     2012
_journal_volume     68
_journal_issue      7
_journal_page_first     m1013
_journal_page_last     m1014
_journal_paper_category     QM
_journal_paper_doi     10.1107/S1600536812029078
_journal_coeditor_code     IM2388
_publ_contact_author_name     'William W. Brennessel'
_publ_contact_author_address
;
Department of Chemistry
120 Trustee Road
B51 Hutchison Hall
University of Rochester
Rochester, NY 14627
USA
;
_publ_contact_author_email     brennessel@chem.rochester.edu
_publ_contact_author_phone     1-585-273-4715
_publ_section_title
;
([2.2.2]Cryptand-\k^6^<i>O</i>)potassium
(\h^4^-cyclooctadiene)bis(\h^2^-pyrene)cobaltate(1-) pentane hemisolvate
;
loop_
    _publ_author_name
    _publ_author_address
    'Brennessel, William W.'
;
Department of Chemistry
207 Pleasant Street SE
University of Minnesota
Minneapolis, MN 55455
USA
;
    'Ellis, John E.'
;
Department of Chemistry
207 Pleasant Street SE
University of Minnesota
Minneapolis, MN 55455
USA
;
