# Supplementary material for: ([2.2.2]Cryptand-κ6 O)potassium (η4-cyclo­octa­diene)bis­(η2-pyrene)cobaltate(1−) pentane hemisolvate
Source: Acta Crystallogr Sect E Struct Rep Online. 2012 Jun 30;68(Pt 7):m1013–4. doi: 10.1107/S1600536812029078 (PMC3393249; doi:10.1107/S1600536812029078)
Supplement: Supplementary file 2 [file e-68-m1013-Isup2.hkl]

# 
# h,k,l, Fc-squared, Fo-squared, sigma(Fo-squared) and status flag 
# 
data_I
_shelx_title ' 297 in P-1' 
_shelx_refln_list_code          4 
_shelx_F_calc_maximum      223.34 
_exptl_crystal_F_000      1090.00 
_reflns_d_resolution_high  0.7800 
 
loop_ 
 _symmetry_equiv_pos_as_xyz 
 'x, y, z' 
 '-x, -y, -z' 
 
_cell_length_a    12.1007 
_cell_length_b    12.9869 
_cell_length_c    18.7501 
_cell_angle_alpha  72.064 
_cell_angle_beta   81.595 
_cell_angle_gamma  68.558 
 
_shelx_F_squared_multiplier     1.000 
 
loop_ 
 _refln_index_h 
 _refln_index_k 
 _refln_index_l 
 _refln_F_squared_calc 
 _refln_F_squared_meas 
 _refln_F_squared_sigma 
 _refln_observed_status 
   1   0   0     1609.90     1662.25     21.57 o 
   2   0   0     4786.90     5499.78     68.67 o 
   3   0   0     2285.78     2600.40     35.55 o 
   4   0   0      959.45      865.61     15.90 o 
   5   0   0     1711.07     1729.49     27.72 o 
   6   0   0      942.25      903.18     24.56 o 
   7   0   0      913.77      884.70     23.91 o 
   8   0   0      950.95      959.96     26.04 o 
   9   0   0       28.78       12.50      7.93 o 
  10   0   0       61.65       54.73     11.81 o 
  11   0   0        9.50       28.93     14.10 o 
  12   0   0       39.78       42.20     18.11 o 
  13   0   0      232.99      226.18     26.46 o 
  14   0   0        4.34       11.27     26.94 o 
 -14   1   0      174.46      227.99     30.64 o 
 -13   1   0       17.10       -7.62     19.94 o 
 -12   1   0      753.90      780.69     37.12 o 
 -11   1   0      226.06      235.16     20.43 o 
 -10   1   0        3.86        0.88     13.20 o 
  -9   1   0     1054.27     1003.38     39.52 o 
  -8   1   0       32.68       44.02      8.25 o 
  -7   1   0      950.56      898.66     20.04 o 
  -6   1   0        6.76       -1.57      4.90 o 
  -5   1   0      805.09      744.15     18.02 o 
  -4   1   0      414.60      368.95     10.56 o 
  -3   1   0     1460.70     1633.50     31.53 o 
  -2   1   0    10406.42    10363.25    146.94 o 
  -1   1   0     5765.84     5615.78    112.49 o 
   0   1   0      435.51      555.33     11.55 o 
   1   1   0    12610.35    13578.56    190.60 o 
   2   1   0      104.48       85.66      3.61 o 
   3   1   0     8362.69     8713.68    108.15 o 
   4   1   0    18776.55    20427.23    248.90 o 
   5   1   0     4921.30     5334.29     70.81 o 
   6   1   0     2915.38     3049.31     44.90 o 
   7   1   0     1706.57     1777.53     30.74 o 
   8   1   0      750.40      745.23     20.84 o 
   9   1   0     1010.05      973.71     22.84 o 
  10   1   0       26.08        8.78     12.30 o 
  11   1   0        0.05        4.15     10.61 o 
  12   1   0      246.69      238.82     21.55 o 
  13   1   0      323.81      324.56     52.65 o 
  14   1   0        3.44       20.25     20.30 o 
 -13   2   0       71.50      105.61     26.20 o 
 -12   2   0        0.54      -16.42     16.42 o 
 -11   2   0       42.56       11.43     16.54 o 
 -10   2   0      288.79      314.34     22.73 o 
  -9   2   0       10.43       -3.59      9.37 o 
  -8   2   0      203.56      227.50     17.29 o 
  -7   2   0      108.32      115.85      9.76 o 
  -6   2   0      918.14      822.76     21.97 o 
  -5   2   0        2.40       -0.13      4.55 o 
  -4   2   0      780.61      861.23     16.51 o 
  -3   2   0     9727.04     9979.86    125.01 o 
  -2   2   0     1388.33     1364.32     20.66 o 
  -1   2   0     4086.93     4614.95     68.57 o 
   0   2   0     7494.35     8430.28    105.59 o 
   1   2   0       54.00       65.33      5.44 o 
   2   2   0    45833.73    48455.82    582.91 o 
   3   2   0     4495.69     4831.95     61.98 o 
   4   2   0    11514.98    12130.00    150.18 o 
   5   2   0      616.27      532.73     18.47 o 
   6   2   0     1039.63     1039.11     19.91 o 
   7   2   0     2195.86     2239.25     36.25 o 
   8   2   0      158.96      153.12      9.58 o 
   9   2   0      130.17      132.27     10.97 o 
  10   2   0      267.09      248.42     21.57 o 
  11   2   0       98.19      117.50     25.66 o 
  12   2   0      397.89      395.98     27.56 o 
  13   2   0       88.53       75.50     20.51 o 
  14   2   0        4.89      -25.85     25.85 o 
 -13   3   0        6.10      -21.12     21.12 o 
 -12   3   0      167.29      194.81     28.44 o 
 -11   3   0       15.77       10.93     17.45 o 
 -10   3   0      775.51      754.89     69.70 o 
  -9   3   0      145.30      161.24     15.13 o 
  -8   3   0      673.78      694.31     30.30 o 
  -7   3   0      863.11      856.69     25.16 o 
  -6   3   0        1.43        4.23      7.42 o 
  -5   3   0        7.61       -4.75      4.75 o 
  -4   3   0      406.14      381.44     10.17 o 
  -3   3   0     2022.14     2036.72     44.78 o 
  -2   3   0      438.86      404.66     12.51 o 
  -1   3   0    11973.69    12487.54    178.46 o 
   0   3   0    29165.32    31177.73    376.11 o 
   1   3   0     5604.58     6152.86     77.43 o 
   2   3   0     7040.77     7500.51     93.89 o 
   3   3   0     1169.83     1146.40     18.12 o 
   4   3   0       81.27      100.45      5.28 o 
   5   3   0     2393.36     2646.91     42.84 o 
   6   3   0       42.53       16.51      5.03 o 
   7   3   0      111.59      119.13      8.57 o 
   8   3   0      387.37      359.75     13.85 o 
   9   3   0      536.27      582.60     17.07 o 
  10   3   0     2054.81     2037.72     44.71 o 
  11   3   0       42.71       56.41     12.83 o 
  12   3   0       30.75       16.06     23.90 o 
  13   3   0      198.46      242.45     30.81 o 
  14   3   0        8.11        8.19     20.56 o 
  15   3   0       75.57       71.87     33.71 o 
 -12   4   0       25.10        3.65     24.82 o 
 -11   4   0        9.39       -0.91     15.86 o 
 -10   4   0       96.89      110.95     21.97 o 
  -9   4   0      446.92      397.76     21.19 o 
  -8   4   0       20.55       16.46     11.21 o 
  -7   4   0       30.31       44.59     10.48 o 
  -6   4   0      886.15      888.50     25.64 o 
  -5   4   0       16.41       -1.33      7.12 o 
  -4   4   0      716.18      683.47     20.08 o 
  -3   4   0     1909.85     1911.06     37.25 o 
  -2   4   0     1418.27     1383.21     35.35 o 
  -1   4   0       12.33        0.80      4.87 o 
   0   4   0     8210.34     8914.58    112.05 o 
   1   4   0     2680.04     2624.59     55.74 o 
   2   4   0     1581.98     1446.51     22.20 o 
   3   4   0     8004.74     8598.96    115.42 o 
   4   4   0     1985.35     2038.84     31.17 o 
   5   4   0     1310.27     1291.26     21.97 o 
   6   4   0     1645.51     1569.78     26.85 o 
   7   4   0      205.87      204.46      9.00 o 
   8   4   0       73.79       98.30     11.43 o 
   9   4   0     6243.25     6302.59    100.62 o 
  10   4   0     1044.56     1086.81     29.78 o 
  11   4   0      343.77      321.02     35.17 o 
  12   4   0      519.97      492.29     28.65 o 
  13   4   0       10.20        1.89     15.49 o 
  14   4   0       63.03       12.99     60.38 o 
  15   4   0       70.72       40.22     23.50 o 
 -12   5   0       31.24       30.73     32.25 o 
 -11   5   0      357.00      402.28     30.59 o 
 -10   5   0      364.04      388.85     29.24 o 
  -9   5   0      440.97      394.71     27.35 o 
  -8   5   0       89.59       78.14     14.26 o 
  -7   5   0      131.99      145.53     15.17 o 
  -6   5   0     1518.68     1616.17     38.40 o 
  -5   5   0      583.96      612.73     21.26 o 
  -4   5   0      140.41      166.49     12.01 o 
  -3   5   0     5753.45     5402.91     87.71 o 
  -2   5   0      204.03      244.21     12.04 o 
  -1   5   0      437.67      433.45     10.61 o 
   0   5   0     4387.48     4469.83     60.42 o 
   1   5   0     1067.97     1012.90     18.13 o 
   2   5   0      161.66      150.05      6.27 o 
   3   5   0      284.60      264.38     10.69 o 
   4   5   0     1745.12     1791.33     34.97 o 
   5   5   0      161.21      163.95     11.25 o 
   6   5   0      418.61      377.68     10.81 o 
   7   5   0      446.37      408.31     12.10 o 
   8   5   0      943.29      879.73     23.87 o 
   9   5   0       15.84       12.73      9.03 o 
  10   5   0     2737.66     2598.73     67.69 o 
  11   5   0       87.54       90.08     18.50 o 
  12   5   0       45.83       35.13     16.82 o 
  13   5   0      233.84      263.02     24.85 o 
  14   5   0      101.02      110.55     23.86 o 
  15   5   0        0.77       -7.81     25.23 o 
 -11   6   0       75.81       50.71     39.75 o 
 -10   6   0       22.03       24.38     21.00 o 
  -9   6   0      223.41      193.91     38.37 o 
  -8   6   0      262.17      215.30     18.13 o 
  -7   6   0      417.04      456.50     21.24 o 
  -6   6   0        3.03       -6.93      9.85 o 
  -5   6   0     1964.13     1760.20     75.20 o 
  -4   6   0     2868.59     2667.32     52.73 o 
  -3   6   0       28.06       19.86      7.86 o 
  -2   6   0     2439.35     2338.73     45.49 o 
  -1   6   0     8660.51     8501.44    110.53 o 
   0   6   0     8546.12     9205.23    118.47 o 
   1   6   0      718.19      735.92     16.49 o 
   2   6   0     1503.36     1494.26     22.87 o 
   3   6   0     6454.49     6590.20     86.55 o 
   4   6   0        1.38       -2.37      6.03 o 
   5   6   0     1102.12     1226.59     27.94 o 
   6   6   0     3100.15     2942.16     43.74 o 
   7   6   0      454.68      456.66     16.95 o 
   8   6   0        0.15       -3.21      7.39 o 
   9   6   0     2047.49     2061.26     60.44 o 
  10   6   0       59.11       35.75     10.79 o 
  11   6   0       40.67        5.31     14.61 o 
  12   6   0        7.12       -5.02     23.68 o 
  13   6   0      182.63      209.02     25.80 o 
  14   6   0      112.18      118.98     23.30 o 
  15   6   0        0.83      -20.27     20.27 o 
 -10   7   0      236.02      265.25     51.38 o 
  -9   7   0      223.38      249.29     26.46 o 
  -8   7   0       22.18        6.07     13.57 o 
  -7   7   0       19.84       18.22     19.13 o 
  -6   7   0      590.51      576.91     23.88 o 
  -5   7   0      402.54      391.76     19.10 o 
  -4   7   0       54.04       65.51     12.55 o 
  -3   7   0     3261.46     3239.91     70.49 o 
  -2   7   0       99.76      100.56     11.54 o 
  -1   7   0     4472.01     4581.27     77.69 o 
   0   7   0     4293.56     4196.16     59.81 o 
   1   7   0      835.45      872.93     18.38 o 
   2   7   0     5161.83     5204.32     72.64 o 
   3   7   0       11.96       15.71      5.09 o 
   4   7   0     2042.15     2120.82     33.58 o 
   5   7   0      594.63      597.52     19.18 o 
   6   7   0      410.57      351.79     15.10 o 
   7   7   0       14.17        8.27      7.77 o 
   8   7   0        4.29        3.61      8.30 o 
   9   7   0        2.87       -3.19     10.11 o 
  10   7   0      132.02      137.19     15.37 o 
  11   7   0      407.17      369.44     38.78 o 
  12   7   0      341.54      358.43     26.40 o 
  13   7   0       39.78       49.79     19.28 o 
  14   7   0       38.18       13.22     20.89 o 
  15   7   0      195.87      263.06     43.93 o 
  -9   8   0       38.59       28.84     22.57 o 
  -8   8   0       16.06       19.55     14.88 o 
  -7   8   0      157.51      170.62     20.08 o 
  -6   8   0       53.98       52.95     15.38 o 
  -5   8   0      335.50      368.67     19.83 o 
  -4   8   0      211.97      207.07     20.17 o 
  -3   8   0     1625.67     1590.35     38.84 o 
  -2   8   0      224.12      224.65     14.74 o 
  -1   8   0      558.88      551.81     20.17 o 
   0   8   0     1526.07     1450.68     43.76 o 
   1   8   0       68.17       54.22      7.48 o 
   2   8   0      103.73       95.05      8.17 o 
   3   8   0     3018.34     2988.27     68.14 o 
   4   8   0       94.63       78.60     10.28 o 
   5   8   0      942.32     1016.30     27.19 o 
   6   8   0      495.45      453.72     18.13 o 
   7   8   0       21.24        5.96      7.90 o 
   8   8   0      413.80      455.54     19.27 o 
   9   8   0       71.32       58.73     11.50 o 
  10   8   0      171.67      179.30     15.74 o 
  11   8   0      300.16      298.62     24.46 o 
  12   8   0       66.31       68.33     23.36 o 
  13   8   0      119.40      144.91     25.10 o 
  14   8   0      311.36      336.80     29.74 o 
  15   8   0      297.48      327.89     44.66 o 
  -8   9   0       15.02        5.30     16.49 o 
  -7   9   0        2.55      -10.05     18.86 o 
  -6   9   0      395.06      371.89     22.23 o 
  -5   9   0       36.96       29.56     13.22 o 
  -4   9   0       19.70       42.71     13.12 o 
  -3   9   0       19.05       20.35     12.64 o 
  -2   9   0       29.03       14.33     10.04 o 
  -1   9   0      789.34      784.32     32.67 o 
   0   9   0        5.86        0.41     11.89 o 
   1   9   0       43.11       20.14      8.96 o 
   2   9   0      857.02      783.72     19.28 o 
   3   9   0     2545.31     2543.30     50.21 o 
   4   9   0       41.51       47.63      9.89 o 
   5   9   0      682.18      739.06     23.66 o 
   6   9   0     2099.56     2053.76     44.71 o 
   7   9   0      261.51      232.38     14.56 o 
   8   9   0      140.49      178.48     16.14 o 
   9   9   0      277.21      259.45     16.29 o 
  10   9   0      124.16      135.76     15.68 o 
  11   9   0      145.49      170.73     24.12 o 
  12   9   0      406.03      344.55     26.88 o 
  13   9   0      190.59      183.59     27.71 o 
  14   9   0       86.18       72.66     27.29 o 
  -7  10   0        2.90       -6.56     16.76 o 
  -6  10   0      137.38      197.35     21.93 o 
  -5  10   0       36.33       15.61     15.07 o 
  -4  10   0        2.27      -11.93     14.19 o 
  -3  10   0     1151.73     1134.27     34.51 o 
  -2  10   0       10.71        7.84     10.82 o 
  -1  10   0       69.27       62.11     12.91 o 
   0  10   0      522.21      480.95     20.72 o 
   1  10   0     1890.53     1811.04     53.85 o 
   2  10   0     1037.45      977.21     37.39 o 
   3  10   0      232.45      221.33     14.26 o 
   4  10   0      182.53      193.08     15.03 o 
   5  10   0     3269.28     3148.10     61.83 o 
   6  10   0      197.20      190.26     15.86 o 
   7  10   0      589.93      499.63     21.08 o 
   8  10   0     1262.42     1335.50     36.52 o 
   9  10   0      257.65      248.46     16.53 o 
  10  10   0      185.16      208.49     16.80 o 
  11  10   0      118.78      131.51     23.98 o 
  12  10   0      463.83      419.13     30.66 o 
  13  10   0        6.72       -1.95     27.48 o 
  14  10   0       40.44       75.85     24.40 o 
  -6  11   0       95.72      131.75     21.52 o 
  -5  11   0      104.09       88.84     18.07 o 
  -4  11   0      743.75      725.11     46.93 o 
  -3  11   0        5.86        2.66     12.35 o 
  -2  11   0       50.48       55.68     23.22 o 
  -1  11   0      295.34      303.94     19.02 o 
   0  11   0        1.89       -1.18     19.94 o 
   1  11   0      224.68      240.29     21.80 o 
   2  11   0      524.84      494.38     27.39 o 
   3  11   0      180.88      188.15     22.04 o 
   4  11   0      869.49      920.48     37.22 o 
   5  11   0      337.21      314.71     18.85 o 
   6  11   0     5037.47     5058.71    141.32 o 
   7  11   0      270.47      280.89     17.92 o 
   8  11   0      505.16      494.91     23.01 o 
   9  11   0        9.93       10.30     12.31 o 
  10  11   0      107.26      127.95     16.80 o 
  11  11   0       58.04       62.29     39.59 o 
  12  11   0       17.63        6.86     18.89 o 
  13  11   0      260.06      259.92     31.10 o 
  14  11   0       17.54       26.29     33.87 o 
  -5  12   0        0.20      -16.27     16.27 o 
  -4  12   0       14.49      -12.30     17.07 o 
  -3  12   0      170.86      197.49     35.70 o 
  -2  12   0       41.52       34.63     18.65 o 
  -1  12   0      424.08      398.24     29.37 o 
   0  12   0      281.88      265.41     24.59 o 
   1  12   0       23.85       28.26     21.49 o 
   2  12   0      277.62      306.46     23.94 o 
   3  12   0      262.04      265.16     36.23 o 
   4  12   0      852.72      878.12     38.08 o 
   5  12   0       11.87       15.12     22.25 o 
   6  12   0        1.56      -10.67     10.67 o 
   7  12   0       54.09       17.67     12.78 o 
   8  12   0        5.74       16.54     13.70 o 
   9  12   0      215.89      251.48     18.87 o 
  10  12   0      447.59      423.66     22.81 o 
  11  12   0      106.45       99.85     24.66 o 
  12  12   0      776.71      755.36     41.48 o 
  13  12   0      119.37      174.82     43.66 o 
  -3  13   0      183.16      248.60     31.42 o 
  -2  13   0      294.45      312.67     33.25 o 
  -1  13   0      450.68      444.40     31.70 o 
   0  13   0      929.37      867.84     41.64 o 
   1  13   0      111.68      102.48     49.73 o 
   2  13   0      268.49      256.28     26.15 o 
   3  13   0      463.28      465.62     29.73 o 
   4  13   0       41.55       27.43     16.35 o 
   5  13   0      116.04      133.83     22.49 o 
   6  13   0      163.97      166.95     23.92 o 
   7  13   0       38.49       17.74     14.54 o 
   8  13   0      544.58      528.23     26.33 o 
   9  13   0      106.91      111.07     18.49 o 
  10  13   0      454.69      446.70     34.24 o 
  11  13   0       13.80       13.71     21.26 o 
  12  13   0        4.22      -12.23     32.03 o 
  -2  14   0      121.86      207.37     37.21 o 
  -1  14   0      112.61      152.85     26.70 o 
   0  14   0      284.26      378.65     34.19 o 
   1  14   0      145.01      240.97     55.99 o 
   2  14   0       89.43       64.06     20.56 o 
   3  14   0      291.70      348.00     28.34 o 
   4  14   0       14.70       -0.43     18.37 o 
   5  14   0        1.76       36.44     26.31 o 
   6  14   0      453.63      448.92     61.76 o 
   7  14   0       32.97       44.36     19.58 o 
   8  14   0        0.96      -15.66     17.63 o 
   9  14   0      326.23      329.18     27.17 o 
  10  14   0        0.42        0.69     16.77 o 
  11  14   0       23.30      -18.17     27.26 o 
   1  15   0      164.29      183.50     67.01 o 
   2  15   0      588.20      636.35     39.02 o 
   3  15   0       89.29       85.62     24.55 o 
   4  15   0       13.00      -17.98     17.98 o 
   5  15   0      507.83      538.95     35.16 o 
   6  15   0        7.30       39.81     20.82 o 
   7  15   0        7.94        6.75     20.15 o 
   8  15   0      179.65      222.52     30.04 o 
   9  15   0      157.13      162.00     37.61 o 
  -8 -15   1      449.68      494.28     48.13 o 
  -7 -15   1       16.46        2.14     20.65 o 
  -6 -15   1      127.26      159.87     27.53 o 
  -5 -15   1       93.00      103.53     72.06 o 
  -4 -15   1       70.10       75.05     23.38 o 
  -3 -15   1        0.95       -5.85     33.87 o 
  -2 -15   1      127.59      170.95     29.41 o 
 -10 -14   1       35.62       15.50     18.74 o 
  -9 -14   1       48.05       39.32     23.65 o 
  -8 -14   1       13.45       13.83     19.39 o 
  -7 -14   1      147.73      181.06     26.46 o 
  -6 -14   1       11.74      -26.23     26.23 o 
  -5 -14   1      212.82      228.52     65.58 o 
  -4 -14   1       95.19      134.55     24.00 o 
  -3 -14   1        0.02       -6.54     17.07 o 
  -2 -14   1      400.94      416.58     35.17 o 
  -1 -14   1       65.11       45.87     20.55 o 
   0 -14   1       12.11       -6.24     19.21 o 
   1 -14   1      283.00      313.01     48.26 o 
 -12 -13   1        8.96      -11.70     20.97 o 
 -11 -13   1       17.54       37.15     18.58 o 
 -10 -13   1      178.26      171.28     21.79 o 
  -9 -13   1      230.66      256.85     25.02 o 
  -8 -13   1       17.52        6.58     23.58 o 
  -7 -13   1       24.58        0.47     19.11 o 
  -6 -13   1        4.83       -8.72     15.22 o 
  -5 -13   1        1.46       -2.53     16.79 o 
  -4 -13   1      268.26      274.68     24.85 o 
  -3 -13   1        1.59        3.85     21.73 o 
  -2 -13   1      115.43      118.15     21.54 o 
  -1 -13   1      707.78      720.34     38.65 o 
   0 -13   1        0.85      -17.19     17.19 o 
   1 -13   1      130.62      128.77     24.25 o 
   2 -13   1      182.36      203.88     78.64 o 
   3 -13   1       82.95      153.53     74.63 o 
 -13 -12   1       20.47       49.75     33.28 o 
 -12 -12   1       27.19      -18.24     21.46 o 
 -11 -12   1       64.60       57.75     17.99 o 
 -10 -12   1       65.57       47.87     14.77 o 
  -9 -12   1       32.71       22.42     14.16 o 
  -8 -12   1      752.99      850.13     31.12 o 
  -7 -12   1      327.87      271.33     19.64 o 
  -6 -12   1       74.97       65.41     15.54 o 
  -5 -12   1      316.28      337.08     24.56 o 
  -4 -12   1      184.28      217.57     22.69 o 
  -3 -12   1        3.21       -7.39     12.66 o 
  -2 -12   1      308.79      366.78     29.62 o 
  -1 -12   1      252.70      247.91     26.15 o 
   0 -12   1       20.89       12.91     15.79 o 
   1 -12   1        4.07       -9.80     14.37 o 
   2 -12   1      161.77      147.22     25.16 o 
   3 -12   1      188.34      230.60     29.45 o 
   4 -12   1        9.99      -11.42     15.36 o 
   5 -12   1      191.11      250.90     25.91 o 
 -13 -11   1       95.90      117.16     24.26 o 
 -12 -11   1      155.13      163.39     26.95 o 
 -11 -11   1       35.79        4.67     14.66 o 
 -10 -11   1      532.06      548.31     33.38 o 
  -9 -11   1      151.10      150.30     18.73 o 
  -8 -11   1       57.19       55.63     13.76 o 
  -7 -11   1      344.94      362.52     36.11 o 
  -6 -11   1        6.01       -1.22     10.54 o 
  -5 -11   1        5.41        3.84     11.02 o 
  -4 -11   1       53.41       47.34     23.60 o 
  -3 -11   1      291.17      293.88     22.64 o 
  -2 -11   1     1091.40      992.48     39.57 o 
  -1 -11   1      835.51      704.66     49.73 o 
   0 -11   1      146.75      186.43     27.72 o 
   1 -11   1      615.57      581.26     32.26 o 
   2 -11   1       97.68       36.80     13.97 o 
   3 -11   1      428.22      383.80     26.12 o 
   4 -11   1      382.40      359.21     34.66 o 
   5 -11   1      240.54      289.44     25.36 o 
   6 -11   1      401.47      392.58     25.66 o 
 -14 -10   1      555.24      663.43     58.48 o 
 -13 -10   1        1.67       -9.84     20.69 o 
 -12 -10   1        2.41        4.83     18.92 o 
 -11 -10   1      956.51     1014.16     43.61 o 
 -10 -10   1       24.01        3.78     12.28 o 
  -9 -10   1       39.73       36.97     13.10 o 
  -8 -10   1      586.95      575.02     23.81 o 
  -7 -10   1       39.51       41.58     12.52 o 
  -6 -10   1      550.27      481.11     28.97 o 
  -5 -10   1     1707.06     1749.29     41.75 o 
  -4 -10   1     2167.89     2171.76     48.52 o 
  -3 -10   1      132.03      129.73     14.32 o 
  -2 -10   1      763.57      723.41     32.00 o 
  -1 -10   1      122.57      160.57     21.21 o 
   0 -10   1       51.45       37.65     11.10 o 
   1 -10   1      477.39      443.12     20.62 o 
   2 -10   1        2.27      -10.10     10.27 o 
   3 -10   1      699.13      722.78     27.54 o 
   4 -10   1       46.59       10.23     18.70 o 
   5 -10   1       43.32       23.35     15.12 o 
   6 -10   1       42.31       30.27     16.93 o 
   7 -10   1        9.17       14.59     17.43 o 
 -14  -9   1       87.99       76.34     23.27 o 
 -13  -9   1      280.77      304.96     28.49 o 
 -12  -9   1      878.59      915.93     56.50 o 
 -11  -9   1       64.70       58.48     22.93 o 
 -10  -9   1        0.71        5.75     10.86 o 
  -9  -9   1       55.99       56.85     12.55 o 
  -8  -9   1       49.09       43.83     12.15 o 
  -7  -9   1        3.43       -8.96      8.96 o 
  -6  -9   1      113.23       96.99     13.12 o 
  -5  -9   1     1741.68     1773.72     40.59 o 
  -4  -9   1       44.77       35.49     14.14 o 
  -3  -9   1      166.67      179.98     13.66 o 
  -2  -9   1      181.59      183.81     13.48 o 
  -1  -9   1      199.46      194.85     12.69 o 
   0  -9   1     1298.91     1276.02     67.97 o 
   1  -9   1     6072.80     5937.73    101.09 o 
   2  -9   1      875.18      835.43     35.58 o 
   3  -9   1      188.62      189.62     15.88 o 
   4  -9   1      569.90      490.56     22.60 o 
   5  -9   1      977.87     1040.21     33.84 o 
   6  -9   1        3.05      -11.44     14.03 o 
   7  -9   1        0.38       -2.00     14.96 o 
   8  -9   1      392.65      360.84     84.41 o 
 -14  -8   1       22.01       23.93     21.78 o 
 -13  -8   1       60.93       68.26     22.21 o 
 -12  -8   1      134.59       86.89     31.65 o 
 -11  -8   1      326.72      270.28     23.41 o 
 -10  -8   1      310.14      306.67     21.99 o 
  -9  -8   1       41.56       41.26     11.30 o 
  -8  -8   1       25.96       24.61     10.01 o 
  -7  -8   1      371.58      378.37     17.29 o 
  -6  -8   1       12.42        4.02      9.77 o 
  -5  -8   1      614.06      578.37     20.26 o 
  -4  -8   1     3221.20     3177.93     58.83 o 
  -3  -8   1      484.49      423.51     16.84 o 
  -2  -8   1     1870.18     1856.74     32.37 o 
  -1  -8   1      824.34      814.03     18.91 o 
   0  -8   1      315.07      360.99     15.77 o 
   1  -8   1     1545.02     1518.67     35.85 o 
   2  -8   1     4941.77     4835.54     84.72 o 
   3  -8   1      223.17      235.18     15.48 o 
   4  -8   1       14.92        4.78     11.12 o 
   5  -8   1     1680.43     1574.27     43.49 o 
   6  -8   1      791.29      733.09     28.62 o 
   7  -8   1      616.07      523.99     26.43 o 
   8  -8   1       46.09       43.07     16.58 o 
   9  -8   1       91.75       84.10     25.69 o 
 -15  -7   1        4.40      -22.38     22.38 o 
 -14  -7   1       65.49       67.61     42.41 o 
 -13  -7   1       80.06       69.28     20.37 o 
 -12  -7   1      108.84      118.22     21.24 o 
 -11  -7   1      230.31      215.01     22.18 o 
 -10  -7   1        8.34        9.74     10.28 o 
  -9  -7   1      137.87      114.19     16.79 o 
  -8  -7   1       22.28       19.50      9.36 o 
  -7  -7   1      199.07      171.22     13.06 o 
  -6  -7   1       26.09       38.78      9.39 o 
  -5  -7   1      750.04      738.02     21.81 o 
  -4  -7   1      239.48      218.72     13.41 o 
  -3  -7   1      240.63      233.10      8.89 o 
  -2  -7   1      244.92      246.92      9.93 o 
  -1  -7   1     1899.57     1871.07     31.36 o 
   0  -7   1      151.84      143.37      8.79 o 
   1  -7   1      822.26      788.89     22.89 o 
   2  -7   1     1107.99     1135.22     29.35 o 
   3  -7   1      532.76      540.06     20.58 o 
   4  -7   1     1220.53     1186.58     35.17 o 
   5  -7   1      245.85      250.60     16.54 o 
   6  -7   1      541.36      559.38     41.94 o 
   7  -7   1      859.21      848.89     30.26 o 
   8  -7   1      596.47      658.26     28.16 o 
   9  -7   1      696.09      700.74     39.49 o 
  10  -7   1       51.12       63.63     23.49 o 
 -15  -6   1       42.01       14.01     27.91 o 
 -14  -6   1        1.68      -10.64     28.83 o 
 -13  -6   1       35.06       29.15     17.65 o 
 -12  -6   1        9.68      -13.46     13.46 o 
 -11  -6   1        1.67      -11.44     13.26 o 
 -10  -6   1      633.46      564.99     22.12 o 
  -9  -6   1      172.79      185.73     19.70 o 
  -8  -6   1      944.87      853.33     25.04 o 
  -7  -6   1      669.55      588.60     19.78 o 
  -6  -6   1      292.54      306.38     14.00 o 
  -5  -6   1     5068.67     4980.24     81.81 o 
  -4  -6   1      446.94      452.11     15.71 o 
  -3  -6   1      411.91      422.97     12.16 o 
  -2  -6   1    11126.03    11473.00    151.21 o 
  -1  -6   1       89.60      130.93      7.31 o 
   0  -6   1     2304.38     2276.65     38.19 o 
   1  -6   1     1168.69     1080.35     20.78 o 
   2  -6   1       13.40       14.84      9.44 o 
   3  -6   1        6.02        4.30      7.27 o 
   4  -6   1     1101.32     1173.09     30.92 o 
   5  -6   1      110.81       96.58     13.13 o 
   6  -6   1       75.51       76.68     13.06 o 
   7  -6   1        0.75        3.03     10.61 o 
   8  -6   1        3.92       -9.99     29.00 o 
   9  -6   1       39.00       53.31     18.80 o 
  10  -6   1        8.40        0.45     16.83 o 
  11  -6   1      516.70      475.46     35.10 o 
 -15  -5   1       13.80       -0.55     22.78 o 
 -14  -5   1      356.38      377.99     29.22 o 
 -13  -5   1        5.76        8.97     17.03 o 
 -12  -5   1        1.51      -14.90     14.90 o 
 -11  -5   1      364.93      379.77     24.85 o 
 -10  -5   1       66.91       73.70     12.55 o 
  -9  -5   1      235.13      232.07     18.97 o 
  -8  -5   1      718.99      667.49     21.41 o 
  -7  -5   1       56.46       72.95      6.86 o 
  -6  -5   1      124.47      105.45      6.33 o 
  -5  -5   1     1518.69     1560.61     32.44 o 
  -4  -5   1      240.64      240.21     11.79 o 
  -3  -5   1     4312.25     4386.98     70.53 o 
  -2  -5   1     1016.32     1021.53     18.14 o 
  -1  -5   1     4892.58     5022.31     67.04 o 
   0  -5   1      558.27      504.35     11.95 o 
   1  -5   1     3916.14     4262.58     58.76 o 
   2  -5   1      191.41      180.79     11.62 o 
   3  -5   1        9.85       14.73      7.12 o 
   4  -5   1     2215.35     2176.97     44.22 o 
   5  -5   1      457.00      458.77     18.53 o 
   6  -5   1     1318.30     1284.50     60.38 o 
   7  -5   1      292.58      289.19     16.75 o 
   8  -5   1      180.22      230.37     17.16 o 
   9  -5   1       21.23        1.62     21.22 o 
  10  -5   1      362.21      334.93     27.02 o 
  11  -5   1       42.73       27.17     22.20 o 
 -15  -4   1      194.01      255.48     31.56 o 
 -14  -4   1       17.35       15.68     19.56 o 
 -13  -4   1      114.90      140.59     22.97 o 
 -12  -4   1      256.09      270.28     23.28 o 
 -11  -4   1      222.43      226.95     23.11 o 
 -10  -4   1       30.87       20.05     10.39 o 
  -9  -4   1        0.37       -7.89      8.61 o 
  -8  -4   1     2369.87     2230.69     39.50 o 
  -7  -4   1     2524.55     2549.62     40.10 o 
  -6  -4   1        7.09       11.34      4.86 o 
  -5  -4   1     3880.59     3750.53     52.05 o 
  -4  -4   1       61.96       55.72      7.25 o 
  -3  -4   1      215.18      250.74     10.21 o 
  -2  -4   1     4285.76     4277.48     56.59 o 
  -1  -4   1     1491.55     1499.83     23.54 o 
   0  -4   1      114.00      127.50      6.68 o 
   1  -4   1        2.48        9.02      4.21 o 
   2  -4   1       28.32       29.85      6.72 o 
   3  -4   1        6.88        5.23      7.41 o 
   4  -4   1      290.46      272.64     16.26 o 
   5  -4   1     3840.87     3799.51     81.29 o 
   6  -4   1       87.31       92.59     20.69 o 
   7  -4   1       13.75        1.47      9.87 o 
   8  -4   1      184.78      194.12     15.92 o 
   9  -4   1       46.75       49.11     16.44 o 
  10  -4   1        4.98      -13.55     19.13 o 
  11  -4   1      161.53      190.62     26.23 o 
  12  -4   1        0.48      -15.53     19.89 o 
 -15  -3   1       56.40       74.90     32.95 o 
 -14  -3   1      415.04      436.17     30.78 o 
 -13  -3   1       46.19       69.86     41.95 o 
 -12  -3   1      327.42      330.57     24.24 o 
 -11  -3   1       21.73       -4.53     11.00 o 
 -10  -3   1      700.57      690.18     19.80 o 
  -9  -3   1      747.54      762.85     19.85 o 
  -8  -3   1       67.95       74.80      8.64 o 
  -7  -3   1      426.43      462.78     22.51 o 
  -6  -3   1      309.21      380.41     11.02 o 
  -5  -3   1     3257.04     3390.44     47.57 o 
  -4  -3   1      560.52      567.46     11.84 o 
  -3  -3   1     6630.66     7040.03    104.36 o 
  -2  -3   1        7.03        5.58      4.59 o 
  -1  -3   1        2.20        4.50      3.11 o 
   0  -3   1      127.21      111.64      5.18 o 
   1  -3   1     1898.47     2018.04     53.81 o 
   2  -3   1     1297.71     1374.20     21.75 o 
   3  -3   1        6.33       -3.29      3.29 o 
   4  -3   1     1691.96     1613.47     26.61 o 
   5  -3   1      239.68      225.10      9.02 o 
   6  -3   1      146.78      162.25     25.44 o 
   7  -3   1      135.18      146.59     22.19 o 
   8  -3   1      651.55      557.70     41.33 o 
   9  -3   1       44.43       26.94     13.68 o 
  10  -3   1      318.22      299.74     42.98 o 
  11  -3   1      107.80      153.16     23.18 o 
  12  -3   1        1.74      -17.86     17.86 o 
  13  -3   1       19.71       29.95     22.22 o 
 -14  -2   1      100.12       29.81     29.65 o 
 -13  -2   1       33.16       77.34     28.40 o 
 -12  -2   1       13.79        3.48     12.34 o 
 -11  -2   1      283.91      312.01     17.71 o 
 -10  -2   1       15.79       13.63      8.59 o 
  -9  -2   1      112.51      111.68     10.41 o 
  -8  -2   1     1958.38     1968.31     34.53 o 
  -7  -2   1     3099.15     3105.79     47.06 o 
  -6  -2   1      450.18      417.08     14.98 o 
  -5  -2   1      412.50      362.06     10.07 o 
  -4  -2   1     2033.40     1904.92     28.43 o 
  -3  -2   1       16.64       20.05      3.59 o 
  -2  -2   1    12430.06    13274.08    245.79 o 
  -1  -2   1     1905.40     1822.05     24.89 o 
   0  -2   1     9027.98     9136.59    112.42 o 
   1  -2   1    32510.03    35177.32    423.76 o 
   2  -2   1     5173.12     5463.54     70.07 o 
   3  -2   1     3443.64     3451.87     47.15 o 
   4  -2   1     3596.18     3735.32     51.81 o 
   5  -2   1      126.66      101.19      6.93 o 
   6  -2   1      315.23      336.25     11.34 o 
   7  -2   1     2602.27     2669.59     63.35 o 
   8  -2   1      130.23      169.84     13.65 o 
   9  -2   1      638.21      603.44     28.77 o 
  10  -2   1      881.77      860.45     36.52 o 
  11  -2   1       66.35       98.93     25.55 o 
  12  -2   1      153.92      144.42     50.73 o 
  13  -2   1        6.35        0.11     20.06 o 
 -14  -1   1        1.85      -14.52     27.64 o 
 -13  -1   1       38.22       19.28     18.07 o 
 -12  -1   1      160.33      199.50     23.43 o 
 -11  -1   1       79.33       89.28     14.17 o 
 -10  -1   1        5.30        9.83      9.70 o 
  -9  -1   1      115.84      133.58     10.98 o 
  -8  -1   1     2894.79     2849.10     45.58 o 
  -7  -1   1     2164.08     2402.44     57.14 o 
  -6  -1   1      288.75      305.78     11.05 o 
  -5  -1   1      370.96      314.44     10.78 o 
  -4  -1   1       90.96      119.33      6.06 o 
  -3  -1   1     6545.46     6269.87     96.21 o 
  -2  -1   1    12389.92    13896.35    169.05 o 
  -1  -1   1      176.68      168.81      4.95 o 
   0  -1   1     1303.88     1439.94     19.50 o 
   1  -1   1    12995.58    14328.52    173.99 o 
   2  -1   1      425.64      396.30      8.22 o 
   3  -1   1     1859.83     2049.91     29.53 o 
   4  -1   1     1351.90     1351.01     22.20 o 
   5  -1   1      812.05      970.04     18.71 o 
   6  -1   1     1233.01     1338.38     24.46 o 
   7  -1   1      357.28      402.65     18.23 o 
   8  -1   1     1242.38     1191.40     24.86 o 
   9  -1   1      523.49      495.16     25.69 o 
  10  -1   1       14.81        7.67     12.50 o 
  11  -1   1      746.29      750.42     35.21 o 
  12  -1   1       33.44       29.11     17.08 o 
  13  -1   1        1.39       -2.01     28.37 o 
  14  -1   1       31.18       20.34     23.09 o 
 -14   0   1      126.79      150.47     26.03 o 
 -13   0   1       29.14      -11.20     17.38 o 
 -12   0   1       10.07        3.40     15.79 o 
 -11   0   1      189.44      208.07     21.31 o 
 -10   0   1       51.97       57.39     12.40 o 
  -9   0   1       82.78       74.08      9.58 o 
  -8   0   1       81.67       72.07      9.23 o 
  -7   0   1     2645.76     2571.07     41.05 o 
  -6   0   1     2092.49     1949.61     31.98 o 
  -5   0   1      167.46      176.53      7.73 o 
  -4   0   1    11365.32    11784.22    168.96 o 
  -3   0   1     3457.63     3854.70     54.54 o 
  -2   0   1     1953.18     2296.68     30.71 o 
  -1   0   1     9830.38     9923.15    120.93 o 
   1   0   1     4758.90     5082.54     73.10 o 
   2   0   1      846.14     1106.52     17.95 o 
   3   0   1    34703.19    36672.59    441.42 o 
   4   0   1    16729.83    17620.17    215.87 o 
   5   0   1      313.28      356.24     11.90 o 
   6   0   1      577.05      577.17     14.08 o 
   7   0   1     4575.20     4659.59     91.09 o 
   8   0   1       61.76       62.34      8.10 o 
   9   0   1      140.60      128.35     21.56 o 
  10   0   1      378.43      385.59     18.48 o 
  11   0   1      450.45      411.79     36.10 o 
  12   0   1       17.65       23.82     16.03 o 
  13   0   1        3.26        3.49     18.13 o 
  14   0   1      192.36      273.64     29.44 o 
 -14   1   1        8.22      -19.50     19.50 o 
 -13   1   1       12.74      -17.95     17.95 o 
 -12   1   1      119.71      181.61     33.71 o 
 -11   1   1       47.69       15.51     16.86 o 
 -10   1   1        1.53       -6.46     11.90 o 
  -9   1   1       22.61        8.87      9.97 o 
  -8   1   1     1221.51     1124.35     24.44 o 
  -7   1   1     1091.88     1047.55     22.10 o 
  -6   1   1      303.94      320.60     14.07 o 
  -5   1   1     1773.47     1698.86     27.85 o 
  -4   1   1        1.58       -0.35      4.74 o 
  -3   1   1      861.20      889.76     15.53 o 
  -2   1   1      304.73      414.36     17.68 o 
  -1   1   1     4837.16     4581.64     66.63 o 
   0   1   1     7300.05     7769.89    110.16 o 
   1   1   1      140.70      131.64      3.12 o 
   2   1   1     6778.21     7139.80     88.21 o 
   3   1   1    22276.02    24413.19    295.15 o 
   4   1   1      288.20      277.02      8.24 o 
   5   1   1      852.95      856.00     16.50 o 
   6   1   1     2440.98     2782.34     41.67 o 
   7   1   1     2494.72     2659.11     69.33 o 
   8   1   1      337.33      324.29     12.29 o 
   9   1   1      553.35      568.40     30.76 o 
  10   1   1       94.78       89.87     20.69 o 
  11   1   1      142.56      187.09     17.98 o 
  12   1   1       34.99       17.21     15.44 o 
  13   1   1      331.98      415.69     61.49 o 
  14   1   1        1.57        0.71     35.28 o 
 -13   2   1       48.27       67.42     23.70 o 
 -12   2   1      367.18      318.01     30.05 o 
 -11   2   1      262.95      247.38     22.97 o 
 -10   2   1      145.64      167.88     21.05 o 
  -9   2   1       65.55      100.11     15.08 o 
  -8   2   1       74.55       88.73     11.94 o 
  -7   2   1     1357.91     1406.20     34.57 o 
  -6   2   1      669.75      620.40     15.45 o 
  -5   2   1     1545.19     1458.25     25.33 o 
  -4   2   1     3620.01     3664.14     51.61 o 
  -3   2   1       83.06       93.90      5.29 o 
  -2   2   1     2429.89     2458.28     33.95 o 
  -1   2   1    21966.39    22570.92    314.54 o 
   0   2   1     4455.00     5423.29     67.71 o 
   1   2   1     3469.48     3800.18     48.16 o 
   2   2   1     3814.30     3850.08     56.32 o 
   3   2   1     9005.88     9291.38    130.84 o 
   4   2   1       23.20       33.37      4.34 o 
   5   2   1      662.52      744.36     14.85 o 
   6   2   1     4001.06     3986.98     55.75 o 
   7   2   1    11515.44    11655.84    148.80 o 
   8   2   1     4639.44     4841.17     81.43 o 
   9   2   1      166.36      161.95     10.02 o 
  10   2   1      189.12      225.73     18.28 o 
  11   2   1      647.75      650.51     24.35 o 
  12   2   1       11.67        2.52     12.64 o 
  13   2   1       63.15       60.56     19.49 o 
  14   2   1      133.93       71.05     34.09 o 
  15   2   1        2.88      -28.94     28.94 o 
 -13   3   1        1.43       -5.10     32.82 o 
 -12   3   1        8.40        5.21     18.09 o 
 -11   3   1      112.53      154.18     28.05 o 
 -10   3   1       40.50       32.82     25.66 o 
  -9   3   1       21.39        5.61     11.10 o 
  -8   3   1      833.02      810.29     25.98 o 
  -7   3   1        3.53       -7.67      7.67 o 
  -6   3   1     1454.01     1443.00     32.93 o 
  -5   3   1     2188.51     2116.39     33.94 o 
  -4   3   1      718.66      689.58     14.60 o 
  -3   3   1     4798.07     4919.96     70.41 o 
  -2   3   1       17.64       21.34      5.82 o 
  -1   3   1      200.71      200.94     12.45 o 
   0   3   1      154.29      207.82      7.46 o 
   1   3   1     8520.36     9208.91    113.81 o 
   2   3   1    18506.64    19280.90    234.04 o 
   3   3   1    15136.47    16070.37    196.28 o 
   4   3   1     5588.69     5569.00    102.09 o 
   5   3   1     2414.24     2434.63     35.72 o 
   6   3   1     2059.15     2312.27     35.42 o 
   7   3   1      436.05      371.63     11.67 o 
   8   3   1     2556.48     2609.17     41.89 o 
   9   3   1      831.67      827.29     24.17 o 
  10   3   1       46.16       23.71     10.38 o 
  11   3   1      454.89      401.04     19.52 o 
  12   3   1        0.68       -5.85     11.18 o 
  13   3   1      972.72      944.09     45.93 o 
  14   3   1      135.79      157.50     36.31 o 
  15   3   1        0.04       23.90     32.63 o 
 -12   4   1       92.41      144.64     41.60 o 
 -11   4   1      212.52      202.86     26.48 o 
 -10   4   1       72.80       48.99     21.14 o 
  -9   4   1       18.94       -9.01     11.05 o 
  -8   4   1     1427.84     1415.62     64.14 o 
  -7   4   1      169.01      193.66     17.29 o 
  -6   4   1      108.07      108.52     12.18 o 
  -5   4   1     1921.28     1893.85     53.46 o 
  -4   4   1      420.78      422.30     18.22 o 
  -3   4   1     1513.64     1617.02     43.76 o 
  -2   4   1      487.43      364.10     15.12 o 
  -1   4   1     1367.29     1422.20     27.78 o 
   0   4   1    10277.92    10867.98    135.14 o 
   1   4   1    14639.14    15735.91    192.70 o 
   2   4   1     2054.81     2226.97     31.71 o 
   3   4   1     9453.41    10164.47    126.79 o 
   4   4   1        2.08        0.61      4.16 o 
   5   4   1     5967.22     6000.91     78.64 o 
   6   4   1     3862.86     4031.37     56.35 o 
   7   4   1       90.67       96.82      7.56 o 
   8   4   1      754.25      713.06     18.94 o 
   9   4   1     1347.64     1295.39     42.48 o 
  10   4   1     1806.94     1769.13     40.60 o 
  11   4   1      334.34      344.99     18.24 o 
  12   4   1       17.34        9.74     19.10 o 
  13   4   1      159.69      148.41     22.77 o 
  14   4   1      251.30      246.78     27.10 o 
  15   4   1      149.27      152.86     26.95 o 
 -12   5   1       12.90       20.47     22.65 o 
 -11   5   1      155.99      273.26     29.96 o 
 -10   5   1      137.53      147.20     22.97 o 
  -9   5   1      644.38      704.74     27.37 o 
  -8   5   1       81.84       67.11     17.03 o 
  -7   5   1      606.18      603.55     22.99 o 
  -6   5   1     1657.26     1637.88     38.73 o 
  -5   5   1       96.24      106.45     11.71 o 
  -4   5   1      774.79      754.79     22.45 o 
  -3   5   1     3930.26     3870.74     66.29 o 
  -2   5   1       40.98       52.27      7.79 o 
  -1   5   1     2261.60     2377.00     43.00 o 
   0   5   1     5333.61     5772.62     75.70 o 
   1   5   1    16531.90    17981.78    220.91 o 
   2   5   1      378.14      427.22     10.31 o 
   3   5   1      188.25      186.18      9.83 o 
   4   5   1      289.80      226.73     10.68 o 
   5   5   1      486.50      529.09     12.19 o 
   6   5   1      992.98      970.77     19.01 o 
   7   5   1      765.18      721.12     16.62 o 
   8   5   1      171.07      149.06     10.33 o 
   9   5   1       17.25       17.25      7.52 o 
  10   5   1       58.81       66.94     15.24 o 
  11   5   1      187.50      185.97     21.34 o 
  12   5   1       56.34       61.89     16.68 o 
  13   5   1        5.57       -2.44     19.38 o 
  14   5   1       78.33       86.30     22.76 o 
  15   5   1       46.81       13.47     21.10 o 
 -11   6   1      433.76      426.94     33.67 o 
 -10   6   1      161.71      208.24     46.31 o 
  -9   6   1       43.06       31.45     14.40 o 
  -8   6   1      111.64      130.92     17.61 o 
  -7   6   1       11.47      -10.02     10.02 o 
  -6   6   1        8.57       -0.71      9.63 o 
  -5   6   1       11.71       -2.68      8.68 o 
  -4   6   1      193.40      183.75     12.75 o 
  -3   6   1       34.80       29.09      8.53 o 
  -2   6   1     3580.44     3530.07     62.29 o 
  -1   6   1     1682.27     1842.04     37.06 o 
   0   6   1      174.39      152.17      7.35 o 
   1   6   1     5229.94     5521.28     73.86 o 
   2   6   1     5951.72     6232.24     97.04 o 
   3   6   1     8408.67     8870.20    113.74 o 
   4   6   1      775.09      748.72     15.33 o 
   5   6   1      179.78      150.71      9.01 o 
   6   6   1     1323.43     1358.22     24.23 o 
   7   6   1      753.13      716.17     16.60 o 
   8   6   1      172.19      177.52     11.80 o 
   9   6   1       61.78       56.09     10.31 o 
  10   6   1     1277.28     1273.83     43.02 o 
  11   6   1       29.67       17.65     13.83 o 
  12   6   1       26.03       23.79     15.31 o 
  13   6   1      277.92      319.07     29.73 o 
  14   6   1       24.43       -4.54     19.66 o 
  15   6   1      107.47       95.02     46.66 o 
 -10   7   1       49.58       28.23     40.16 o 
  -9   7   1      510.94      541.85     34.10 o 
  -8   7   1        0.83      -11.70     16.04 o 
  -7   7   1       17.07       15.55     12.76 o 
  -6   7   1        2.77        0.02      8.78 o 
  -5   7   1      820.68      768.31     26.15 o 
  -4   7   1       34.95       27.24     14.15 o 
  -3   7   1       73.21       90.86     11.80 o 
  -2   7   1     4905.65     4843.50     82.68 o 
  -1   7   1     3100.38     3134.70     57.24 o 
   0   7   1      226.48      246.32     11.38 o 
   1   7   1      320.77      283.52     10.08 o 
   2   7   1       50.19       42.84      6.07 o 
   3   7   1      149.42      145.04     11.59 o 
   4   7   1     1482.17     1450.79     39.75 o 
   5   7   1       52.48       50.93      5.82 o 
   6   7   1      194.32      179.95     11.58 o 
   7   7   1       66.23       49.22      9.27 o 
   8   7   1      165.88      158.68     21.96 o 
   9   7   1       37.63       37.80      9.87 o 
  10   7   1       16.25       18.89     14.06 o 
  11   7   1      178.58      206.18     33.55 o 
  12   7   1      166.74      199.95     25.47 o 
  13   7   1       70.65       77.39     21.94 o 
  14   7   1       57.55       56.18     21.63 o 
  15   7   1        2.61      -16.89     21.16 o 
  -9   8   1      216.76      254.22     31.07 o 
  -8   8   1       14.69       -2.17     14.79 o 
  -7   8   1       19.43       29.08     19.69 o 
  -6   8   1       86.29       40.29     17.99 o 
  -5   8   1        6.77        4.15     11.04 o 
  -4   8   1      580.71      573.25     22.90 o 
  -3   8   1      123.82      106.34     13.88 o 
  -2   8   1     3205.58     3313.20     63.01 o 
  -1   8   1     2563.05     2602.76     51.58 o 
   0   8   1      661.72      734.26     22.29 o 
   1   8   1        6.90        0.67      5.81 o 
   2   8   1      873.83      773.97     22.13 o 
   3   8   1      248.31      232.77      9.73 o 
   4   8   1     4310.06     4348.14     62.31 o 
   5   8   1      409.14      391.95     16.00 o 
   6   8   1      199.50      192.26     13.75 o 
   7   8   1     1188.49     1141.75     29.84 o 
   8   8   1        0.48       11.91      9.03 o 
   9   8   1       21.21        8.40      9.76 o 
  10   8   1      221.88      218.40     24.25 o 
  11   8   1      237.63      249.28     27.75 o 
  12   8   1        8.54       10.60     16.34 o 
  13   8   1       48.86       64.87     32.79 o 
  14   8   1      204.98      271.03     32.15 o 
  15   8   1      267.98      291.96     76.99 o 
  -8   9   1      647.68      726.97     57.73 o 
  -7   9   1       16.41       -6.74     14.23 o 
  -6   9   1        0.86      -12.19     12.19 o 
  -5   9   1      859.15      768.21     28.67 o 
  -4   9   1       12.65        7.77     11.47 o 
  -3   9   1      767.51      783.14     26.95 o 
  -2   9   1     2320.70     2310.75     50.30 o 
  -1   9   1     3122.42     2984.65     59.08 o 
   0   9   1      209.85      200.13     13.34 o 
   1   9   1      858.86      893.06     32.28 o 
   2   9   1        4.69        4.28      7.17 o 
   3   9   1      143.66      134.81     11.97 o 
   4   9   1      608.42      656.15     21.75 o 
   5   9   1     1137.48     1102.44     42.52 o 
   6   9   1      721.40      743.29     23.74 o 
   7   9   1       16.76       31.94     10.03 o 
   8   9   1       32.80       13.67     21.90 o 
   9   9   1       13.49       -2.93      9.94 o 
  10   9   1      579.78      548.31     22.95 o 
  11   9   1      381.09      372.30     26.07 o 
  12   9   1      196.61      216.23     26.43 o 
  13   9   1      508.81      549.42     33.70 o 
  14   9   1       26.07      -19.15     19.15 o 
  -8  10   1        0.60       -2.84     22.67 o 
  -7  10   1       23.77       20.99     17.84 o 
  -6  10   1      303.59      284.90     28.99 o 
  -5  10   1       46.94       29.46     22.39 o 
  -4  10   1        1.45       -5.96     12.07 o 
  -3  10   1      116.27      135.45     16.65 o 
  -2  10   1      301.13      278.43     17.77 o 
  -1  10   1     1253.67     1234.42     34.32 o 
   0  10   1       88.84       84.28     13.03 o 
   1  10   1     1344.07     1238.63     50.88 o 
   2  10   1      485.66      444.65     24.38 o 
   3  10   1      370.25      373.21     17.36 o 
   4  10   1     1366.47     1463.82     35.88 o 
   5  10   1     2299.61     2174.74     51.33 o 
   6  10   1       94.36      104.88     13.28 o 
   7  10   1      333.27      350.10     18.19 o 
   8  10   1       69.50       46.93     12.02 o 
   9  10   1        1.67        1.62     10.83 o 
  10  10   1      514.99      532.00     23.35 o 
  11  10   1      479.62      561.44     38.34 o 
  12  10   1       62.00       68.12     21.54 o 
  13  10   1       90.56       87.84     22.07 o 
  14  10   1      153.68      160.99     29.14 o 
  -6  11   1      400.56      398.49     28.26 o 
  -5  11   1      556.50      540.42     26.92 o 
  -4  11   1       87.12      110.48     17.54 o 
  -3  11   1      316.41      356.03     21.11 o 
  -2  11   1        7.78        3.31     12.21 o 
  -1  11   1      214.21      212.70     16.87 o 
   0  11   1     2978.46     2838.32     69.55 o 
   1  11   1      647.13      664.47     37.78 o 
   2  11   1      226.92      220.66     30.97 o 
   3  11   1       96.88       87.80     16.98 o 
   4  11   1       43.37       27.72     18.26 o 
   5  11   1      294.59      276.34     14.90 o 
   6  11   1        0.90       -8.89     10.87 o 
   7  11   1      119.85      119.43     14.97 o 
   8  11   1        0.32       13.42     15.31 o 
   9  11   1      318.01      334.62     19.39 o 
  10  11   1      920.35      903.34     58.20 o 
  11  11   1      369.66      411.65     29.64 o 
  12  11   1       34.68       34.23     20.68 o 
  13  11   1      350.24      299.69     28.51 o 
  14  11   1       40.17       11.60     31.92 o 
  -5  12   1       94.53       97.48     28.99 o 
  -4  12   1        6.64      -15.61     15.61 o 
  -3  12   1       35.04       21.68     14.80 o 
  -2  12   1        1.89       10.49     14.77 o 
  -1  12   1      631.80      600.87     33.42 o 
   0  12   1      386.19      353.13     27.27 o 
   1  12   1      890.30      819.77     80.46 o 
   2  12   1        7.25      -13.24     13.24 o 
   3  12   1      125.35      145.97     20.51 o 
   4  12   1        3.26      -12.29     18.35 o 
   5  12   1       10.56       11.82     16.31 o 
   6  12   1      632.07      591.21     37.89 o 
   7  12   1     2452.48     2543.91     57.07 o 
   8  12   1     1262.67     1210.24     37.07 o 
   9  12   1      255.36      254.50     18.88 o 
  10  12   1        7.45        7.48     13.43 o 
  11  12   1       47.78       37.17     21.09 o 
  12  12   1       82.45      119.51     26.32 o 
  13  12   1        0.96      -21.37     21.37 o 
  -4  13   1      221.01      190.79     24.32 o 
  -3  13   1       67.64       85.26     46.93 o 
  -2  13   1      224.42      271.26     30.55 o 
  -1  13   1      107.74      105.35     36.31 o 
   0  13   1      195.21      249.87     33.36 o 
   1  13   1      652.86      657.43     74.09 o 
   2  13   1      137.59      117.56     22.20 o 
   3  13   1       73.28       72.76     22.30 o 
   4  13   1      401.06      419.17     27.82 o 
   5  13   1        6.07      -16.61     16.61 o 
   6  13   1      131.09      111.13     20.69 o 
   7  13   1       67.91      102.81     16.95 o 
   8  13   1      122.67      115.19     21.09 o 
   9  13   1       39.11       20.00     17.55 o 
  10  13   1       53.07       44.80     18.17 o 
  11  13   1      165.06      159.53     26.78 o 
  12  13   1      292.35      289.30     31.72 o 
  -2  14   1      131.06      178.16     30.47 o 
  -1  14   1      382.31      313.06     28.44 o 
   0  14   1        4.05      -17.16     19.20 o 
   1  14   1      127.37      170.80     26.95 o 
   2  14   1      507.51      513.58     33.41 o 
   3  14   1      238.31      254.86     27.22 o 
   4  14   1      238.27      285.06     29.87 o 
   5  14   1       73.37       92.61     31.71 o 
   6  14   1      108.21       91.21     21.10 o 
   7  14   1      278.19      294.17     35.42 o 
   8  14   1        1.69      -17.67     17.67 o 
   9  14   1        0.75       -4.03     18.52 o 
  10  14   1      301.88      319.08     24.44 o 
  11  14   1       12.02       21.66     23.76 o 
   0  15   1      129.94       90.40     41.84 o 
   1  15   1      399.96      456.18     35.09 o 
   2  15   1        1.18      -20.61     20.61 o 
   3  15   1       21.30        2.88     19.06 o 
   4  15   1      386.21      378.17     30.82 o 
   5  15   1       10.56       -0.42     23.44 o 
   6  15   1      155.19      199.05     30.92 o 
   7  15   1        3.09      -15.91     17.95 o 
   8  15   1        6.62      -20.02     20.02 o 
   9  15   1       63.03       40.64     52.19 o 
  10  15   1        5.95       -3.35     21.97 o 
  -7 -15   2        2.40      -25.80     25.80 o 
  -6 -15   2        0.83       -2.33     28.13 o 
  -5 -15   2       53.09       68.07     36.66 o 
  -4 -15   2      222.46      265.76     33.14 o 
 -10 -14   2       24.95       37.77     19.58 o 
  -9 -14   2     1118.41     1136.84     40.87 o 
  -8 -14   2        6.98      -26.83     26.83 o 
  -7 -14   2       49.15       -0.31     19.08 o 
  -6 -14   2      503.32      515.22     33.89 o 
  -5 -14   2        3.24       -4.35     17.14 o 
  -4 -14   2       65.60       42.68     20.94 o 
  -3 -14   2      255.28      272.54     30.97 o 
  -2 -14   2        1.46      -18.75     18.97 o 
  -1 -14   2      232.50      274.15     40.49 o 
   0 -14   2      130.87      126.60     27.86 o 
   1 -14   2        1.80       21.35     30.73 o 
 -11 -13   2        0.49       -6.15     23.06 o 
 -10 -13   2       19.24       14.48     16.98 o 
  -9 -13   2       27.23        3.07     20.63 o 
  -8 -13   2        5.25      -13.04     13.04 o 
  -7 -13   2      877.69      897.07     41.47 o 
  -6 -13   2      122.21      152.00     22.99 o 
  -5 -13   2       59.44       24.11     19.43 o 
  -4 -13   2      112.96       93.40     19.48 o 
  -3 -13   2      296.43      306.58     27.14 o 
  -2 -13   2       49.43       81.31     39.46 o 
  -1 -13   2       65.80       55.30     20.41 o 
   0 -13   2      519.83      481.60     32.18 o 
   1 -13   2       37.83        9.86     22.74 o 
   2 -13   2        5.97      -19.76     19.76 o 
   3 -13   2      270.77      324.04     31.42 o 
 -12 -12   2      109.75      147.30     28.91 o 
 -11 -12   2       31.92       32.86     16.44 o 
 -10 -12   2        2.75        6.09     17.25 o 
  -9 -12   2      127.74      112.51     19.12 o 
  -8 -12   2      400.77      400.80     28.06 o 
  -7 -12   2      376.26      372.70     21.50 o 
  -6 -12   2       38.96       49.18     14.04 o 
  -5 -12   2      356.38      335.33     26.16 o 
  -4 -12   2      885.19      778.02     40.59 o 
  -3 -12   2       10.86      -12.98     14.36 o 
  -2 -12   2       91.10      110.79     41.41 o 
  -1 -12   2     1144.61     1185.97     46.79 o 
   0 -12   2       36.61       36.79     18.85 o 
   1 -12   2        2.77      -13.47     17.11 o 
   2 -12   2      211.95      266.33     33.95 o 
   3 -12   2       42.84       36.91     20.70 o 
   4 -12   2        2.57      -13.47     20.19 o 
 -13 -11   2      320.16      351.44     31.56 o 
 -12 -11   2        3.20        9.08     24.63 o 
 -11 -11   2        3.08       -5.12     14.21 o 
 -10 -11   2      111.60      142.09     29.11 o 
  -9 -11   2      409.35      368.42     21.13 o 
  -8 -11   2      183.37      225.75     20.61 o 
  -7 -11   2      615.53      671.38     26.94 o 
  -6 -11   2      637.55      599.78     29.73 o 
  -5 -11   2      266.14      273.98     17.81 o 
  -4 -11   2      309.27      261.59     22.26 o 
  -3 -11   2     1673.97     1675.45     65.15 o 
  -2 -11   2       51.53       46.70     16.19 o 
  -1 -11   2       28.66       22.23     27.59 o 
   0 -11   2      371.81      360.60     26.53 o 
   1 -11   2        3.42      -17.83     23.09 o 
   2 -11   2        8.99        9.46     16.73 o 
   3 -11   2        6.74      -10.83     11.96 o 
   4 -11   2      245.07      263.35     22.66 o 
   5 -11   2      103.27      137.79     20.76 o 
   6 -11   2       68.18       87.10     21.15 o 
 -14 -10   2       56.54       97.55     37.56 o 
 -13 -10   2        0.62       20.63     26.01 o 
 -12 -10   2      317.27      307.48     27.60 o 
 -11 -10   2        2.73      -12.81     12.81 o 
 -10 -10   2      138.33      172.03     23.78 o 
  -9 -10   2        1.11        4.47     12.39 o 
  -8 -10   2       14.36       -2.29     13.21 o 
  -7 -10   2      277.05      268.05     17.56 o 
  -6 -10   2        3.62       -1.98     10.49 o 
  -5 -10   2      993.85      996.10     30.73 o 
  -4 -10   2     1138.67     1109.29     32.87 o 
  -3 -10   2       52.58       49.85     13.14 o 
  -2 -10   2      217.62      233.41     20.70 o 
  -1 -10   2     1456.63     1389.13     47.59 o 
   0 -10   2     1433.80     1368.59     46.93 o 
   1 -10   2       46.63       42.73     12.22 o 
   2 -10   2        2.81        1.35     10.41 o 
   3 -10   2      428.13      429.97     23.13 o 
   4 -10   2        8.89        5.56     12.68 o 
   5 -10   2       49.02       64.55     16.63 o 
   6 -10   2      121.00      131.81     19.50 o 
   7 -10   2        6.72       16.07     22.59 o 
 -14  -9   2        3.75       18.91     30.51 o 
 -13  -9   2      252.47      275.58     31.59 o 
 -12  -9   2      206.65      212.77     56.80 o 
 -11  -9   2      103.70      107.03     17.14 o 
 -10  -9   2      251.37      254.27     19.53 o 
  -9  -9   2      871.07      868.94     33.52 o 
  -8  -9   2        0.42       -7.35      9.34 o 
  -7  -9   2       27.91       37.44     11.36 o 
  -6  -9   2     1410.66     1424.76     36.32 o 
  -5  -9   2      214.37      212.17     14.95 o 
  -4  -9   2      214.93      258.50     15.49 o 
  -3  -9   2     1481.69     1486.53     48.81 o 
  -2  -9   2       74.50       67.27     11.36 o 
  -1  -9   2      641.84      581.32     27.31 o 
   0  -9   2      401.83      397.81     18.05 o 
   1  -9   2     1170.03     1224.32     32.95 o 
   2  -9   2        2.02        0.25      9.46 o 
   3  -9   2      306.01      297.87     18.33 o 
   4  -9   2       61.38       64.47     29.99 o 
   5  -9   2      520.45      482.15     33.95 o 
   6  -9   2      171.71      259.12     23.34 o 
   7  -9   2        9.24       -1.38     15.37 o 
   8  -9   2      197.02      175.13     33.01 o 
 -14  -8   2      102.18      109.00     26.49 o 
 -13  -8   2      113.26      142.52     25.64 o 
 -12  -8   2        2.92       -6.85     17.08 o 
 -11  -8   2      202.47      229.95     18.40 o 
 -10  -8   2     1080.47     1036.27     32.03 o 
  -9  -8   2      573.96      613.67     23.67 o 
  -8  -8   2      315.22      331.04     17.60 o 
  -7  -8   2      161.30      170.32     14.49 o 
  -6  -8   2      707.88      712.06     34.22 o 
  -5  -8   2        5.72       -3.25      7.96 o 
  -4  -8   2     1047.77     1070.26     28.51 o 
  -3  -8   2      905.55      858.87     24.64 o 
  -2  -8   2      125.38      127.60      9.01 o 
  -1  -8   2       74.35       53.38      9.54 o 
   0  -8   2      205.08      193.24     18.01 o 
   1  -8   2      869.56      850.11     25.58 o 
   2  -8   2     2348.70     2355.98     49.68 o 
   3  -8   2     1103.07     1061.21     30.78 o 
   4  -8   2       45.99       25.29     14.38 o 
   5  -8   2     1199.34     1106.79     33.52 o 
   6  -8   2      110.25      138.63     36.75 o 
   7  -8   2      955.65     1049.46     92.09 o 
   8  -8   2        0.76      -14.33     18.59 o 
   9  -8   2       74.76       77.65     29.94 o 
 -14  -7   2        1.92       13.66     20.53 o 
 -13  -7   2       10.15       40.60     20.31 o 
 -12  -7   2        1.78      -14.28     14.28 o 
 -11  -7   2      823.64      780.13     36.52 o 
 -10  -7   2     1000.60      969.37     36.83 o 
  -9  -7   2      763.45      804.10     30.98 o 
  -8  -7   2      210.92      186.16     14.16 o 
  -7  -7   2     1213.19     1240.26     31.56 o 
  -6  -7   2      326.84      312.97     15.14 o 
  -5  -7   2       27.66       12.71      8.09 o 
  -4  -7   2     4398.29     4339.79     74.33 o 
  -3  -7   2        1.24        0.83      4.84 o 
  -2  -7   2      751.88      781.60     17.42 o 
  -1  -7   2     1058.39     1030.76     21.16 o 
   0  -7   2       18.03       18.04      7.48 o 
   1  -7   2      344.34      360.47     15.68 o 
   2  -7   2     1591.38     1548.35     35.98 o 
   3  -7   2     1977.24     1937.58     61.73 o 
   4  -7   2       89.59       94.84     13.39 o 
   5  -7   2      617.21      687.53     25.10 o 
   6  -7   2      193.50      215.98     16.52 o 
   7  -7   2      576.52      559.99     24.84 o 
   8  -7   2        4.99        8.51     17.86 o 
   9  -7   2      787.83      767.09     46.04 o 
  10  -7   2       16.88        1.68     23.02 o 
 -15  -6   2       69.14       57.81     26.64 o 
 -14  -6   2        9.05       21.03     21.53 o 
 -13  -6   2      584.20      638.40     35.00 o 
 -12  -6   2        0.33       -1.40     14.73 o 
 -11  -6   2        9.45        9.92     16.26 o 
 -10  -6   2        5.80       -2.37      9.97 o 
  -9  -6   2      732.53      777.77     25.45 o 
  -8  -6   2       81.57       97.70     11.80 o 
  -7  -6   2      160.89      197.57     12.88 o 
  -6  -6   2      968.55      878.96     24.32 o 
  -5  -6   2      884.66      824.37     22.82 o 
  -4  -6   2      740.21      708.38     20.45 o 
  -3  -6   2     2687.06     2663.67     39.61 o 
  -2  -6   2      571.22      567.32     13.48 o 
  -1  -6   2      149.66      147.72      7.93 o 
   0  -6   2      700.14      680.92     15.69 o 
   1  -6   2      175.04      193.36      9.92 o 
   2  -6   2      862.52      773.10     23.26 o 
   3  -6   2      449.95      415.87     19.59 o 
   4  -6   2      249.82      262.10     14.89 o 
   5  -6   2     2085.82     2036.84     45.40 o 
   6  -6   2        1.36        0.17     14.20 o 
   7  -6   2      642.88      615.65     29.68 o 
   8  -6   2      337.00      306.11     25.84 o 
   9  -6   2      839.86      888.39     50.67 o 
  10  -6   2      504.07      479.84     32.41 o 
  11  -6   2      264.94      332.17     52.25 o 
 -15  -5   2        0.35       27.58     23.75 o 
 -14  -5   2      170.59      218.82     29.84 o 
 -13  -5   2       42.46       41.07     18.61 o 
 -12  -5   2      118.90      104.72     22.60 o 
 -11  -5   2      116.98      112.87     18.99 o 
 -10  -5   2      117.78      131.53     17.81 o 
  -9  -5   2      730.56      757.72     24.43 o 
  -8  -5   2        1.10        0.70      8.37 o 
  -7  -5   2     2685.49     2654.59     50.83 o 
  -6  -5   2       39.47       40.59      5.16 o 
  -5  -5   2      194.15      163.10      9.88 o 
  -4  -5   2     4384.44     4314.71     74.39 o 
  -3  -5   2     1495.33     1547.17     31.36 o 
  -2  -5   2      799.63      779.79     20.88 o 
  -1  -5   2        7.12        4.42      4.35 o 
   0  -5   2      926.64      927.92     20.16 o 
   1  -5   2      100.88      100.17      6.94 o 
   2  -5   2       32.29       49.84      7.09 o 
   3  -5   2     3086.14     3099.07     56.27 o 
   4  -5   2      491.51      522.73     18.92 o 
   5  -5   2       13.05        9.66     11.86 o 
   6  -5   2     1446.16     1370.15     35.24 o 
   7  -5   2       11.31       11.27      8.95 o 
   8  -5   2        9.69        1.42     11.52 o 
   9  -5   2      198.50      254.52     27.34 o 
  10  -5   2      170.28      202.61     26.81 o 
  11  -5   2      386.39      382.57     37.45 o 
 -15  -4   2       26.41       10.52     23.14 o 
 -14  -4   2        1.70       32.01     20.40 o 
 -13  -4   2      241.73      273.92     24.95 o 
 -12  -4   2      165.59      204.07     23.58 o 
 -11  -4   2       71.22       85.52     19.35 o 
 -10  -4   2      139.19      119.70     13.82 o 
  -9  -4   2      731.64      752.76     23.99 o 
  -8  -4   2      854.78      855.42     27.07 o 
  -7  -4   2      194.22      229.55      9.53 o 
  -6  -4   2     4266.09     4429.40     61.88 o 
  -5  -4   2        0.18       -3.30      4.48 o 
  -4  -4   2     5936.66     5765.23     89.74 o 
  -3  -4   2       24.67       29.21      6.36 o 
  -2  -4   2      582.13      587.76     11.76 o 
  -1  -4   2     9124.55     9310.47    117.32 o 
   0  -4   2      135.62      168.07      6.83 o 
   1  -4   2      371.03      355.98      9.94 o 
   2  -4   2     1928.36     1775.73     28.16 o 
   3  -4   2      500.26      494.93     11.98 o 
   4  -4   2      122.27       97.87      7.10 o 
   5  -4   2      620.41      620.75     30.83 o 
   6  -4   2      128.32      133.57     12.32 o 
   7  -4   2        1.09        3.07      9.25 o 
   8  -4   2       47.24       46.53     11.50 o 
   9  -4   2      329.01      352.04     25.23 o 
  10  -4   2       66.26       84.70     19.90 o 
  11  -4   2       13.60      -12.79     18.41 o 
  12  -4   2      180.01      255.99     28.05 o 
 -14  -3   2        2.48      -16.71     29.08 o 
 -13  -3   2      307.48      259.64     25.71 o 
 -12  -3   2       20.44        0.15     19.70 o 
 -11  -3   2        8.06       -8.71     14.12 o 
 -10  -3   2     1403.39     1373.27     29.66 o 
  -9  -3   2        2.91        5.43      7.46 o 
  -8  -3   2        1.12       -5.75      5.75 o 
  -7  -3   2     4125.00     3996.94     74.58 o 
  -6  -3   2      227.13      222.95      9.91 o 
  -5  -3   2      365.87      448.01     11.34 o 
  -4  -3   2     1255.27     1290.29     21.20 o 
  -3  -3   2     2150.32     2205.84     38.31 o 
  -2  -3   2     3705.67     3716.71     58.47 o 
  -1  -3   2      576.31      735.44     13.28 o 
   0  -3   2      788.76      943.98     20.25 o 
   1  -3   2        1.48       -2.82      3.77 o 
   2  -3   2     1532.96     1473.96     23.47 o 
   3  -3   2      502.62      485.11     11.41 o 
   4  -3   2        7.69       13.36      5.81 o 
   5  -3   2      533.00      462.79     22.61 o 
   6  -3   2      495.80      560.68     19.22 o 
   7  -3   2       16.45       -1.01      8.90 o 
   8  -3   2      886.81      976.92     28.75 o 
   9  -3   2       11.69      -12.66     12.66 o 
  10  -3   2      123.68      108.16     20.88 o 
  11  -3   2      440.29      361.36     27.67 o 
  12  -3   2      486.39      499.44     33.11 o 
  13  -3   2       15.62       12.73     22.38 o 
 -14  -2   2        9.98       39.02     27.69 o 
 -13  -2   2       18.13       17.52     19.43 o 
 -12  -2   2      226.88      217.49     21.65 o 
 -11  -2   2      164.46      206.97     16.65 o 
 -10  -2   2      541.05      493.53     27.17 o 
  -9  -2   2      885.02      929.25     22.45 o 
  -8  -2   2       87.33      106.10     10.03 o 
  -7  -2   2     1432.98     1380.60     26.03 o 
  -6  -2   2      202.42      178.13      8.29 o 
  -5  -2   2       89.24      102.87      6.62 o 
  -4  -2   2     4955.12     5013.09     66.05 o 
  -3  -2   2     1987.19     2144.80     36.20 o 
  -2  -2   2      720.12      720.99     14.93 o 
  -1  -2   2     5061.27     5271.63     66.81 o 
   0  -2   2    30073.05    30624.08    369.07 o 
   1  -2   2    10399.00    10314.84    127.66 o 
   2  -2   2      676.41      754.01     13.80 o 
   3  -2   2     9933.75    10492.18    131.60 o 
   4  -2   2      799.19      724.25     14.98 o 
   5  -2   2       21.01        9.92      4.86 o 
   6  -2   2      326.91      288.29     12.23 o 
   7  -2   2      407.89      416.95     17.07 o 
   8  -2   2       25.46       28.48      9.64 o 
   9  -2   2      199.53      203.74     43.47 o 
  10  -2   2       36.26       40.37     16.27 o 
  11  -2   2      145.23      125.32     35.36 o 
  12  -2   2      563.02      613.86     53.82 o 
  13  -2   2      111.45      136.35     25.66 o 
 -14  -1   2        3.78       34.31     31.87 o 
 -13  -1   2      171.01      182.70     25.01 o 
 -12  -1   2       30.41        1.23     23.28 o 
 -11  -1   2       99.26      122.31     21.56 o 
 -10  -1   2      129.27      142.86     12.41 o 
  -9  -1   2     1363.91     1349.31     32.86 o 
  -8  -1   2     1945.85     1953.96     34.66 o 
  -7  -1   2       36.89       23.74      6.51 o 
  -6  -1   2      654.65      648.16     15.40 o 
  -5  -1   2     2908.64     2864.96     41.76 o 
  -4  -1   2        6.81        5.62      4.01 o 
  -3  -1   2      830.81      738.10     13.44 o 
  -2  -1   2     1376.34     1460.82     21.14 o 
  -1  -1   2     5506.23     5626.73     70.31 o 
   0  -1   2      569.61      605.33     10.15 o 
   1  -1   2     4227.49     4677.57     67.91 o 
   2  -1   2     7584.64     8229.83    102.51 o 
   3  -1   2     1966.53     1902.95     31.58 o 
   4  -1   2      110.29       73.97      5.68 o 
   5  -1   2     3673.71     3639.05     86.47 o 
   6  -1   2      111.94       79.48      7.53 o 
   7  -1   2      146.02      133.10      8.35 o 
   8  -1   2      130.45      135.60      9.92 o 
   9  -1   2      526.38      465.35     24.87 o 
  10  -1   2       14.58        3.17     24.12 o 
  11  -1   2        5.03      -18.26     18.26 o 
  12  -1   2      661.58      611.73     33.69 o 
  13  -1   2        1.66       16.74     19.87 o 
  14  -1   2       19.72       33.09     28.13 o 
 -14   0   2      112.18      125.64     49.86 o 
 -13   0   2      118.66      131.17     23.45 o 
 -12   0   2       22.35       28.26     20.49 o 
 -11   0   2        1.25       -3.55     12.89 o 
 -10   0   2      112.76      152.45     12.89 o 
  -9   0   2        0.54       -7.18      7.18 o 
  -8   0   2       41.13       51.09      8.14 o 
  -7   0   2     4063.74     3868.02     57.08 o 
  -6   0   2       11.30       20.85      6.05 o 
  -5   0   2     1604.42     1711.34     27.91 o 
  -4   0   2     3759.39     3871.08     65.76 o 
  -3   0   2      895.49      765.12     13.88 o 
  -2   0   2     1828.90     2020.98     27.82 o 
  -1   0   2    23499.33    24192.89    440.49 o 
   0   0   2    49879.54    51455.10    904.17 o 
   1   0   2        0.92        1.27      1.73 o 
   2   0   2     1241.21     1146.24     18.28 o 
   3   0   2     9028.99     9270.42    115.29 o 
   4   0   2     2430.78     2548.94     47.01 o 
   5   0   2     3406.31     3485.35     52.76 o 
   6   0   2     1336.10     1502.30     26.06 o 
   7   0   2     1716.75     1789.09     30.79 o 
   8   0   2     1017.65     1040.71     22.45 o 
   9   0   2      165.32      171.65     13.30 o 
  10   0   2      188.59      176.89     14.52 o 
  11   0   2      391.33      398.59     25.10 o 
  12   0   2        2.65       -8.24     14.02 o 
  13   0   2      170.20      240.18     28.23 o 
  14   0   2       90.45       77.53     23.44 o 
 -13   1   2       42.42       44.14     20.60 o 
 -12   1   2      396.68      403.62     33.44 o 
 -11   1   2       81.42       77.74     18.30 o 
 -10   1   2       64.18       57.87     12.48 o 
  -9   1   2      300.09      278.53     18.09 o 
  -8   1   2      136.09      145.83     10.24 o 
  -7   1   2      670.24      668.90     17.20 o 
  -6   1   2      666.22      625.89     15.41 o 
  -5   1   2       18.54        8.84      5.35 o 
  -4   1   2     1389.20     1365.27     22.79 o 
  -3   1   2      209.35      222.92      7.38 o 
  -2   1   2     2524.91     2313.59     31.72 o 
  -1   1   2      256.92      397.42      7.53 o 
   0   1   2      883.33      847.16     17.34 o 
   1   1   2     3851.43     3870.11     58.66 o 
   2   1   2    12068.39    12840.87    182.17 o 
   3   1   2    27099.56    29372.13    355.10 o 
   4   1   2     3219.36     3466.97     46.84 o 
   5   1   2     7052.00     7666.16     98.34 o 
   6   1   2    16817.82    18053.78    223.62 o 
   7   1   2      627.39      682.68     16.29 o 
   8   1   2        0.77        0.70      6.09 o 
   9   1   2     1057.25     1059.07     28.62 o 
  10   1   2       55.14       66.62     11.87 o 
  11   1   2        6.15       17.52     11.43 o 
  12   1   2       30.54       19.84     16.94 o 
  13   1   2       53.88       84.34     20.82 o 
  14   1   2        7.77       23.52     20.77 o 
 -13   2   2       40.03       15.59     21.63 o 
 -12   2   2      271.03      238.48     24.77 o 
 -11   2   2        5.27       21.67     15.81 o 
 -10   2   2       82.33       64.28     13.56 o 
  -9   2   2        6.62        5.39     11.45 o 
  -8   2   2        2.24       -4.52      7.88 o 
  -7   2   2     1914.31     1899.05     33.75 o 
  -6   2   2     1149.32     1039.48     21.42 o 
  -5   2   2      335.08      331.90     14.05 o 
  -4   2   2     2230.16     2208.44     33.57 o 
  -3   2   2     6530.62     6576.56     84.57 o 
  -2   2   2     8630.03     8794.35    109.81 o 
  -1   2   2     5490.82     5840.33     91.31 o 
   0   2   2      254.79      313.42      6.62 o 
   1   2   2     1952.69     2144.57     28.60 o 
   2   2   2     9769.58    10506.09    128.80 o 
   3   2   2     7277.27     7615.97     95.15 o 
   4   2   2     1489.42     1599.29     31.69 o 
   5   2   2     2411.76     2253.10     34.00 o 
   6   2   2        1.34       -0.22      6.16 o 
   7   2   2     4676.84     4746.71     66.20 o 
   8   2   2        6.14       -2.17      6.03 o 
   9   2   2        1.91       -7.53      7.53 o 
  10   2   2     1996.59     2010.43     54.78 o 
  11   2   2      310.35      311.02     20.47 o 
  12   2   2      842.31      860.26     29.67 o 
  13   2   2       23.92        7.19     17.52 o 
  14   2   2        4.67        7.76     22.00 o 
  15   2   2      374.97      399.49     47.53 o 
 -13   3   2        0.55       23.73     21.44 o 
 -12   3   2      104.12      135.57     24.01 o 
 -11   3   2      417.08      471.80     48.48 o 
 -10   3   2      837.14      808.67     65.31 o 
  -9   3   2      623.99      684.71     24.88 o 
  -8   3   2      556.21      567.25     37.38 o 
  -7   3   2     1702.65     1672.05     37.99 o 
  -6   3   2       25.04       23.36      6.53 o 
  -5   3   2      332.35      334.92     13.25 o 
  -4   3   2     1207.10     1288.30     22.76 o 
  -3   3   2        3.30       -1.36      4.28 o 
  -2   3   2     1985.05     2153.05     32.51 o 
  -1   3   2     2985.80     3243.22     55.74 o 
   0   3   2     4609.32     5315.18     67.77 o 
   1   3   2    15892.25    16731.93    203.53 o 
   2   3   2      618.62      604.63     11.25 o 
   3   3   2      625.38      604.43     11.56 o 
   4   3   2      598.29      500.55     11.49 o 
   5   3   2    12361.63    12945.93    161.05 o 
   6   3   2       26.30       77.19      6.35 o 
   7   3   2     2141.18     2190.21     35.00 o 
   8   3   2     4995.65     5253.21     73.55 o 
   9   3   2      457.75      453.78     32.18 o 
  10   3   2     1198.24     1180.56     31.79 o 
  11   3   2     1349.37     1269.47     34.85 o 
  12   3   2      240.24      247.18     17.57 o 
  13   3   2      654.85      586.09     26.12 o 
  14   3   2        0.87      -13.71     25.74 o 
 -12   4   2       30.13       16.32     20.89 o 
 -11   4   2       18.35        9.53     38.15 o 
 -10   4   2        8.62       35.54     17.64 o 
  -9   4   2      387.80      407.58     20.48 o 
  -8   4   2      492.05      539.03     22.15 o 
  -7   4   2       11.31       -2.05      9.36 o 
  -6   4   2       10.99       -2.46      8.31 o 
  -5   4   2     2190.66     2324.94     45.76 o 
  -4   4   2     3223.69     3273.93     47.82 o 
  -3   4   2      663.51      647.71     21.41 o 
  -2   4   2     1559.73     1520.61     30.17 o 
  -1   4   2     3846.00     3547.99     57.00 o 
   0   4   2      996.04     1039.87     17.50 o 
   1   4   2     1120.26     1114.70     18.32 o 
   2   4   2     7182.93     7814.07     98.50 o 
   3   4   2      587.14      638.27     12.67 o 
   4   4   2     3215.99     3045.03     42.52 o 
   5   4   2     1960.42     1701.10     27.00 o 
   6   4   2     1112.24     1285.43     25.71 o 
   7   4   2        2.65        2.82      5.64 o 
   8   4   2      655.99      580.08     15.46 o 
   9   4   2     2782.54     2744.38     53.50 o 
  10   4   2       34.95       14.27     10.33 o 
  11   4   2      577.07      533.57     22.15 o 
  12   4   2      150.02      200.82     23.77 o 
  13   4   2     1108.24     1065.14     44.06 o 
  14   4   2      341.08      314.59     27.83 o 
  15   4   2      267.03      287.03     46.72 o 
 -12   5   2        1.39      -13.33     21.13 o 
 -11   5   2       15.11       37.51     19.35 o 
 -10   5   2      998.46     1075.60     44.99 o 
  -9   5   2       21.81       -0.03     12.01 o 
  -8   5   2       24.32       19.91     12.31 o 
  -7   5   2     2446.76     2400.91     65.40 o 
  -6   5   2       18.66       -1.54      9.23 o 
  -5   5   2      209.74      196.54     13.21 o 
  -4   5   2       22.86       18.16      7.76 o 
  -3   5   2     2762.30     2695.26     49.89 o 
  -2   5   2       32.33       20.46     11.20 o 
  -1   5   2       55.73       67.93     13.87 o 
   0   5   2     5520.00     5614.15     88.66 o 
   1   5   2     2314.27     2348.49     34.36 o 
   2   5   2      235.55      263.02      8.20 o 
   3   5   2      540.10      479.05     11.34 o 
   4   5   2     1048.59     1096.43     19.46 o 
   5   5   2     2623.74     2584.87     38.32 o 
   6   5   2      385.73      429.52     13.48 o 
   7   5   2      480.28      422.12     13.17 o 
   8   5   2      829.94      745.77     17.60 o 
   9   5   2      412.11      387.34     16.78 o 
  10   5   2        4.43       -4.76      9.48 o 
  11   5   2      420.20      400.19     25.26 o 
  12   5   2       61.39       45.37     16.40 o 
  13   5   2      134.22      116.09     21.94 o 
  14   5   2      316.22      320.68     27.96 o 
  15   5   2      313.37      310.79     28.99 o 
 -11   6   2      136.59      165.95     69.91 o 
 -10   6   2        2.63       -8.21     16.76 o 
  -9   6   2       39.69       37.35     15.01 o 
  -8   6   2      209.69      238.63     17.99 o 
  -7   6   2      193.04      200.27     17.19 o 
  -6   6   2       49.85       44.75     17.65 o 
  -5   6   2      111.72      143.64     11.31 o 
  -4   6   2     1975.61     1997.65     42.97 o 
  -3   6   2        9.43       13.87      8.02 o 
  -2   6   2      659.04      656.17     27.35 o 
  -1   6   2     9014.01     9002.93    136.48 o 
   0   6   2    10631.17    11420.25    144.43 o 
   1   6   2       47.64       61.52      6.35 o 
   2   6   2     6439.42     6380.35     83.95 o 
   3   6   2      452.44      410.93     11.06 o 
   4   6   2       71.98       83.62      9.45 o 
   5   6   2     4261.94     4251.60     59.21 o 
   6   6   2     3213.18     3471.84     50.35 o 
   7   6   2     1080.48     1110.00     27.43 o 
   8   6   2      279.96      262.56     10.67 o 
   9   6   2      707.14      667.85     21.36 o 
  10   6   2      155.54      159.87     29.37 o 
  11   6   2       39.92       63.13     15.81 o 
  12   6   2      193.66      206.83     21.77 o 
  13   6   2       16.78       21.38     20.41 o 
  14   6   2      179.33      208.76     28.95 o 
  15   6   2        0.96      -23.25     23.25 o 
 -10   7   2      178.03      158.92     27.55 o 
  -9   7   2        2.68        5.90     15.39 o 
  -8   7   2       18.35       33.96     14.87 o 
  -7   7   2      245.52      232.63     19.27 o 
  -6   7   2      319.02      420.49     20.71 o 
  -5   7   2       90.69      100.49     13.86 o 
  -4   7   2       59.56       81.22     15.73 o 
  -3   7   2     1967.16     1776.08     69.02 o 
  -2   7   2     4218.43     4421.56     76.46 o 
  -1   7   2      356.77      297.67     14.10 o 
   0   7   2     6733.61     7165.99     95.02 o 
   1   7   2       31.23       34.08      5.88 o 
   2   7   2     4045.79     3882.95     55.41 o 
   3   7   2       45.22       45.73      8.04 o 
   4   7   2        0.12       -2.88      4.77 o 
   5   7   2     3120.51     3028.64     51.49 o 
   6   7   2     1386.81     1434.45     25.76 o 
   7   7   2       28.37       22.17      8.13 o 
   8   7   2        7.68        7.53      7.86 o 
   9   7   2     1085.06     1078.28     28.94 o 
  10   7   2       62.44       63.94     25.17 o 
  11   7   2        1.70      -12.97     12.97 o 
  12   7   2      225.51      247.35     37.83 o 
  13   7   2      111.67      110.75     21.66 o 
  14   7   2        0.93       10.49     21.22 o 
  15   7   2      440.62      480.21     34.64 o 
  -9   8   2      131.80      139.44     21.11 o 
  -8   8   2        2.04       -3.21     13.91 o 
  -7   8   2       82.00      116.99     17.17 o 
  -6   8   2       10.11       13.01     12.37 o 
  -5   8   2       59.90       74.43     13.68 o 
  -4   8   2      496.37      494.87     26.99 o 
  -3   8   2      194.82      177.65     19.88 o 
  -2   8   2     1016.23     1039.92     34.09 o 
  -1   8   2      660.78      645.15     21.38 o 
   0   8   2      366.44      368.29     15.55 o 
   1   8   2      334.12      352.80     11.86 o 
   2   8   2      195.26      182.92      9.16 o 
   3   8   2      568.73      492.77     13.79 o 
   4   8   2      721.62      742.96     17.36 o 
   5   8   2      452.48      407.85     12.31 o 
   6   8   2      552.93      630.15     25.64 o 
   7   8   2       44.61       44.47      9.67 o 
   8   8   2     1625.59     1645.00     37.81 o 
   9   8   2       76.55       68.55     13.30 o 
  10   8   2       87.41       91.12     24.66 o 
  11   8   2      454.29      501.12     44.88 o 
  12   8   2       73.62       59.36     18.45 o 
  13   8   2      116.26      167.50     26.23 o 
  14   8   2      408.98      543.57     34.94 o 
  15   8   2        2.88        0.55     22.65 o 
  -9   9   2       39.35       37.67     35.72 o 
  -8   9   2       70.83       51.81     27.38 o 
  -7   9   2      105.77      148.09     19.50 o 
  -6   9   2      239.72      264.62     21.28 o 
  -5   9   2       66.01       43.83     14.07 o 
  -4   9   2      812.36      765.45     27.96 o 
  -3   9   2      104.65      148.72     16.08 o 
  -2   9   2       59.13       85.87     15.04 o 
  -1   9   2      676.24      615.50     23.52 o 
   0   9   2     6218.93     6477.99    106.70 o 
   1   9   2      650.30      626.49     20.80 o 
   2   9   2     2678.19     2580.48     42.08 o 
   3   9   2      201.98      215.86     13.72 o 
   4   9   2        4.01        4.60      9.52 o 
   5   9   2       16.02       12.73      8.75 o 
   6   9   2     1344.92     1358.38     33.50 o 
   7   9   2      250.84      248.73     14.71 o 
   8   9   2      415.94      395.71     18.33 o 
   9   9   2     1562.10     1538.92     38.14 o 
  10   9   2        6.19       -4.85     12.89 o 
  11   9   2       97.03       77.99     28.75 o 
  12   9   2      246.76      310.08     28.43 o 
  13   9   2       14.73       23.35     19.41 o 
  14   9   2      199.44      215.31     29.26 o 
  15   9   2       34.69      -12.41     31.65 o 
  -8  10   2       43.57       60.63     25.02 o 
  -7  10   2       15.75       -4.14     16.05 o 
  -6  10   2      224.04      247.12     17.95 o 
  -5  10   2       92.43      112.59     18.41 o 
  -4  10   2       34.21       21.54     14.34 o 
  -3  10   2      242.72      265.71     17.94 o 
  -2  10   2      225.16      259.13     23.39 o 
  -1  10   2      217.26      195.75     16.34 o 
   0  10   2       51.33       47.93     11.66 o 
   1  10   2      976.30      978.65     28.26 o 
   2  10   2      228.08      232.89     14.31 o 
   3  10   2      216.13      240.02     20.52 o 
   4  10   2        1.84       -7.47      7.47 o 
   5  10   2      468.97      517.57     20.27 o 
   6  10   2      195.25      235.78     27.86 o 
   7  10   2      433.29      434.92     19.47 o 
   8  10   2     1398.57     1420.87     36.69 o 
   9  10   2        0.65       -6.74     10.93 o 
  10  10   2        8.98        0.13     25.77 o 
  11  10   2      467.69      434.70     59.56 o 
  12  10   2      357.07      380.23     28.63 o 
  13  10   2       58.06       22.11     20.25 o 
  14  10   2      226.63      293.93     31.68 o 
  -6  11   2        0.34       -2.07     12.91 o 
  -5  11   2        5.70       -4.15     14.47 o 
  -4  11   2      659.69      554.05     26.61 o 
  -3  11   2       13.38        3.98     11.08 o 
  -2  11   2       60.70       55.28     13.91 o 
  -1  11   2     2066.73     2045.32     78.15 o 
   0  11   2       97.62       83.35     14.10 o 
   1  11   2      190.54      177.21     19.50 o 
   2  11   2       18.58       35.59     14.74 o 
   3  11   2      731.45      721.74     32.17 o 
   4  11   2      473.95      440.34     19.47 o 
   5  11   2      422.87      467.60     20.53 o 
   6  11   2     1681.49     1620.89     40.16 o 
   7  11   2        0.31       -5.75     10.40 o 
   8  11   2      281.38      231.88     16.41 o 
   9  11   2      657.73      592.31     24.28 o 
  10  11   2        5.54      -15.51     15.51 o 
  11  11   2      429.61      449.13     30.15 o 
  12  11   2       46.82       76.88     21.55 o 
  13  11   2        5.54       -6.25     23.79 o 
  14  11   2      118.85      109.76     26.37 o 
  -5  12   2       40.84       11.19     16.42 o 
  -4  12   2       28.65       44.66     16.98 o 
  -3  12   2       73.12       47.45     15.39 o 
  -2  12   2      128.71      109.81     16.93 o 
  -1  12   2     1009.60      919.62     32.11 o 
   0  12   2      725.90      660.44     34.41 o 
   1  12   2        1.09       -5.33     13.83 o 
   2  12   2      297.23      245.58     24.96 o 
   3  12   2        2.22       -6.83     17.56 o 
   4  12   2       50.68       41.25     15.39 o 
   5  12   2      398.66      407.75     25.62 o 
   6  12   2      129.42       99.99     15.04 o 
   7  12   2      199.53      226.56     19.15 o 
   8  12   2      181.74      183.56     18.85 o 
   9  12   2       34.53       16.27     27.42 o 
  10  12   2      499.76      481.53     31.13 o 
  11  12   2      569.65      524.10     32.85 o 
  12  12   2      683.34      698.29     53.25 o 
  13  12   2       16.30      -20.13     20.13 o 
  -4  13   2      116.23      145.30     22.18 o 
  -3  13   2       14.11       -6.94     17.49 o 
  -2  13   2      770.41      797.17     41.26 o 
  -1  13   2     1313.38     1200.27     59.24 o 
   0  13   2      860.32      829.78     40.78 o 
   1  13   2      301.93      291.89     53.17 o 
   2  13   2      335.93      368.97     27.39 o 
   3  13   2      235.80      220.63     24.16 o 
   4  13   2      107.86      132.95     21.02 o 
   5  13   2     1243.43     1209.71     46.06 o 
   6  13   2       88.55       75.95     19.64 o 
   7  13   2      197.76      219.00     20.42 o 
   8  13   2      971.83     1032.04     79.73 o 
   9  13   2       84.80       54.51     15.40 o 
  10  13   2      557.84      581.01     40.76 o 
  11  13   2      164.27      143.83     25.57 o 
  12  13   2        0.71      -16.03     19.67 o 
  13  13   2      218.34      219.28     47.15 o 
  -2  14   2      108.47      154.27     27.99 o 
  -1  14   2      198.77      204.73     30.98 o 
   0  14   2       46.75       27.92     20.97 o 
   1  14   2       54.21       46.20     21.52 o 
   2  14   2      236.91      269.35     28.33 o 
   3  14   2       78.00       68.68     20.22 o 
   4  14   2       72.97       83.61     21.94 o 
   5  14   2       39.91       30.16     18.38 o 
   6  14   2      201.86      225.15     33.87 o 
   7  14   2      238.07      245.35     28.09 o 
   8  14   2       39.32       15.11     16.61 o 
   9  14   2       47.01       67.59     17.18 o 
  10  14   2       62.79       94.87     24.06 o 
  11  14   2       62.78       14.42     23.56 o 
  12  14   2       24.62      -28.29     32.79 o 
   0  15   2        0.60        7.38     24.77 o 
   1  15   2      228.83      283.73     33.75 o 
   2  15   2      770.44      724.80     40.94 o 
   3  15   2       12.31      -19.00     19.00 o 
   4  15   2        5.25       -7.47     17.61 o 
   5  15   2      303.03      314.29     28.61 o 
   6  15   2        0.24      -15.14     23.33 o 
   7  15   2        2.49      -18.15     18.15 o 
   8  15   2      224.18      236.72     41.22 o 
   9  15   2        3.62       -5.28     36.07 o 
  10  15   2       21.13       17.78     38.43 o 
   4  16   2      121.31      173.21     45.20 o 
   5  16   2      121.46       63.07     75.44 o 
   6  16   2        0.85      -19.18     19.18 o 
   7  16   2        0.79       -1.95     30.19 o 
  -9 -14   3       20.42        9.02     17.51 o 
  -8 -14   3        0.95        2.95     21.54 o 
  -7 -14   3        0.34      -20.49     20.49 o 
  -6 -14   3      212.41      206.31     47.75 o 
  -5 -14   3      157.36      173.41     25.97 o 
  -4 -14   3        6.15       20.56     18.56 o 
  -3 -14   3      203.85      198.45     29.69 o 
  -2 -14   3      576.50      614.26     46.91 o 
  -1 -14   3        3.36      -14.52     28.72 o 
   0 -14   3        1.05       29.67     23.37 o 
 -11 -13   3       44.57       35.99     19.70 o 
 -10 -13   3      147.86      134.48     22.44 o 
  -9 -13   3       13.17       47.75     16.92 o 
  -8 -13   3      184.74      220.98     26.62 o 
  -7 -13   3       47.94       50.24     18.51 o 
  -6 -13   3       31.07       30.69     24.17 o 
  -5 -13   3       25.37       32.27     19.07 o 
  -4 -13   3       74.12       55.23     20.39 o 
  -3 -13   3       29.52       -2.29     15.76 o 
  -2 -13   3       17.68       -4.19     18.32 o 
  -1 -13   3      102.48       62.69     27.10 o 
   0 -13   3      325.03      304.11     43.47 o 
   1 -13   3       11.58      -14.19     18.76 o 
   2 -13   3       61.93       41.46     22.65 o 
 -12 -12   3       16.76       23.03     34.36 o 
 -11 -12   3       21.42       33.51     18.87 o 
 -10 -12   3       65.18       52.14     17.83 o 
  -9 -12   3        1.24       -5.62     22.30 o 
  -8 -12   3        2.10      -11.86     13.56 o 
  -7 -12   3      288.30      297.99     22.84 o 
  -6 -12   3       24.09       13.81     13.53 o 
  -5 -12   3      576.59      584.16     32.51 o 
  -4 -12   3       32.93       25.77     22.87 o 
  -3 -12   3       29.17       28.85     16.55 o 
  -2 -12   3     1435.50     1354.43     50.87 o 
  -1 -12   3       19.39        2.59     19.43 o 
   0 -12   3      276.47      278.49     25.99 o 
   1 -12   3       96.32      135.78     23.32 o 
   2 -12   3       97.39      101.02     40.51 o 
   3 -12   3       70.95       57.90     24.94 o 
   4 -12   3        1.94       10.88     20.97 o 
 -13 -11   3       10.59      -25.64     28.78 o 
 -12 -11   3      153.33      138.48     28.29 o 
 -11 -11   3       22.88       14.72     15.69 o 
 -10 -11   3       45.76       31.42     14.95 o 
  -9 -11   3      625.31      678.20     29.58 o 
  -8 -11   3      545.75      472.89     23.89 o 
  -7 -11   3        0.31       -5.49     12.57 o 
  -6 -11   3       21.16        6.98     11.80 o 
  -5 -11   3      220.88      218.39     17.18 o 
  -4 -11   3      215.60      223.58     22.46 o 
  -3 -11   3       60.88       86.73     30.76 o 
  -2 -11   3      178.26      197.77     24.02 o 
  -1 -11   3       26.55       -0.13     14.47 o 
   0 -11   3      509.76      480.24     71.57 o 
   1 -11   3      231.90      278.25     35.66 o 
   2 -11   3       54.04       42.62     19.99 o 
   3 -11   3      182.57      172.61     21.56 o 
   4 -11   3      555.71      557.80     27.24 o 
   5 -11   3        0.91       19.09     18.63 o 
   6 -11   3       78.60       71.44     34.69 o 
 -13 -10   3        1.48       -3.64     22.05 o 
 -12 -10   3      114.27      117.27     25.91 o 
 -11 -10   3      275.28      288.84     20.39 o 
 -10 -10   3      159.68      229.25     20.95 o 
  -9 -10   3      652.73      662.80     27.35 o 
  -8 -10   3     2791.76     2840.57     61.81 o 
  -7 -10   3        1.07        3.60     11.34 o 
  -6 -10   3      142.87      161.13     17.14 o 
  -5 -10   3      441.43      427.38     21.55 o 
  -4 -10   3      189.30      182.19     17.15 o 
  -3 -10   3     1368.22     1357.26     46.09 o 
  -2 -10   3      118.13      167.91     21.04 o 
  -1 -10   3      330.00      304.00     21.79 o 
   0 -10   3      968.38     1006.41     93.52 o 
   1 -10   3        7.36       -3.23     23.58 o 
   2 -10   3       14.77       -3.07     13.38 o 
   3 -10   3       95.30       58.78     15.78 o 
   4 -10   3        4.03       -2.23     16.91 o 
   5 -10   3      126.87      153.15     19.33 o 
   6 -10   3       64.81       57.88     18.53 o 
   7 -10   3      102.56       99.59     26.54 o 
 -14  -9   3       41.75       27.97     30.24 o 
 -13  -9   3      165.14      153.98     26.55 o 
 -12  -9   3      581.40      594.97     35.25 o 
 -11  -9   3       21.91       15.35     13.35 o 
 -10  -9   3        0.86      -11.40     11.40 o 
  -9  -9   3     1147.94     1138.21     34.45 o 
  -8  -9   3      944.25      931.72     30.18 o 
  -7  -9   3      160.17      163.90     16.45 o 
  -6  -9   3     1326.56     1289.45     34.90 o 
  -5  -9   3      578.58      542.38     21.53 o 
  -4  -9   3      145.05      141.15     15.17 o 
  -3  -9   3      307.69      312.59     16.52 o 
  -2  -9   3      452.02      480.54     20.33 o 
  -1  -9   3      191.92      213.95     19.77 o 
   0  -9   3      427.92      406.91     26.47 o 
   1  -9   3      201.53      216.84     16.40 o 
   2  -9   3       83.00       84.64     18.10 o 
   3  -9   3       10.97       -3.98     10.34 o 
   4  -9   3      579.05      644.78     26.34 o 
   5  -9   3      203.47      188.59     29.25 o 
   6  -9   3       55.54       72.31     16.63 o 
   7  -9   3       24.09       10.64     21.00 o 
   8  -9   3      184.28      208.53     32.92 o 
 -14  -8   3        9.07      -14.71     25.01 o 
 -13  -8   3      109.44       98.23     24.79 o 
 -12  -8   3      240.74      255.94     26.26 o 
 -11  -8   3      502.56      548.03     24.77 o 
 -10  -8   3        4.08        5.88     11.60 o 
  -9  -8   3       14.56      -10.47     10.47 o 
  -8  -8   3      114.88      139.99     15.14 o 
  -7  -8   3       64.65       51.54     11.05 o 
  -6  -8   3     1305.97     1335.73     34.47 o 
  -5  -8   3      752.15      695.28     23.34 o 
  -4  -8   3       77.28       84.36     11.57 o 
  -3  -8   3      880.52      877.37     25.75 o 
  -2  -8   3       69.01       60.51     10.53 o 
  -1  -8   3       16.72        9.92      6.90 o 
   0  -8   3       36.12       33.24      9.44 o 
   1  -8   3     1639.59     1650.47     52.21 o 
   2  -8   3       22.79       -7.13      9.02 o 
   3  -8   3       28.97       14.94     14.36 o 
   4  -8   3        2.94       -9.50      9.95 o 
   5  -8   3      323.24      316.63     19.27 o 
   6  -8   3      497.19      404.93     36.54 o 
   7  -8   3     1111.38     1110.36     58.89 o 
   8  -8   3       23.33        1.71     23.87 o 
   9  -8   3        3.88        1.59     20.21 o 
 -14  -7   3       34.68       17.89     31.00 o 
 -13  -7   3        0.10      -11.60     18.95 o 
 -12  -7   3       13.57       12.45     17.44 o 
 -11  -7   3      430.43      422.95     21.03 o 
 -10  -7   3      220.05      200.10     16.90 o 
  -9  -7   3      575.28      520.76     21.14 o 
  -8  -7   3      132.43      170.37     15.71 o 
  -7  -7   3      562.34      557.82     21.19 o 
  -6  -7   3      306.10      316.05     15.61 o 
  -5  -7   3     1589.57     1592.60     57.39 o 
  -4  -7   3       24.38       14.38      8.50 o 
  -3  -7   3      653.15      632.26     20.26 o 
  -2  -7   3      125.58      118.78      8.29 o 
  -1  -7   3       14.93       10.50      7.49 o 
   0  -7   3     1259.10     1156.11     23.61 o 
   1  -7   3      145.66      144.91     11.63 o 
   2  -7   3      436.88      380.78     16.64 o 
   3  -7   3      870.05      875.71     26.28 o 
   4  -7   3      815.66      788.45     28.25 o 
   5  -7   3       92.70      126.72     15.00 o 
   6  -7   3      620.08      642.61     25.37 o 
   7  -7   3      749.74      813.25     29.91 o 
   8  -7   3     1460.43     1379.62     52.69 o 
   9  -7   3      143.46      106.64     38.67 o 
  10  -7   3       11.83       16.11     23.83 o 
 -14  -6   3        4.37      -18.50     19.95 o 
 -13  -6   3       19.98        4.78     19.50 o 
 -12  -6   3       74.53      134.76     21.98 o 
 -11  -6   3       11.11        1.07     11.21 o 
 -10  -6   3        0.06        0.26     10.12 o 
  -9  -6   3      216.16      206.79     16.95 o 
  -8  -6   3       57.26       36.80      9.87 o 
  -7  -6   3     1255.45     1255.61     31.52 o 
  -6  -6   3     1089.06     1102.38     28.45 o 
  -5  -6   3     1043.49     1058.45     27.00 o 
  -4  -6   3      148.18      175.66     11.14 o 
  -3  -6   3        1.83       -0.04      5.46 o 
  -2  -6   3     2607.97     2282.55     35.76 o 
  -1  -6   3       48.21       61.84      7.00 o 
   0  -6   3        5.15        5.34      5.55 o 
   1  -6   3     3440.49     3367.11     50.50 o 
   2  -6   3       43.26       48.25      9.22 o 
   3  -6   3       28.61       14.17      8.44 o 
   4  -6   3      408.07      404.95     18.18 o 
   5  -6   3      320.70      342.79     17.74 o 
   6  -6   3        2.41       -1.99     10.33 o 
   7  -6   3        6.25      -11.48     11.48 o 
   8  -6   3        1.59        0.75     19.29 o 
   9  -6   3      384.80      360.41     28.96 o 
  10  -6   3        0.63       -6.23     32.46 o 
  11  -6   3       41.12       81.73     39.24 o 
 -14  -5   3      321.00      379.56     30.56 o 
 -13  -5   3       83.77       92.81     23.24 o 
 -12  -5   3      134.08      148.70     22.17 o 
 -11  -5   3      249.57      244.95     17.51 o 
 -10  -5   3      104.85      111.99     14.61 o 
  -9  -5   3      732.68      789.98     33.61 o 
  -8  -5   3      609.36      665.42     22.34 o 
  -7  -5   3        3.94        8.48      9.08 o 
  -6  -5   3      624.90      711.63     25.45 o 
  -5  -5   3      257.63      261.51     12.58 o 
  -4  -5   3      196.94      235.97     11.79 o 
  -3  -5   3     7430.16     7483.13    115.05 o 
  -2  -5   3      974.10     1000.51     18.62 o 
  -1  -5   3      204.82      190.81      7.98 o 
   0  -5   3     4897.84     4770.32     65.52 o 
   1  -5   3        2.28       -1.27      4.82 o 
   2  -5   3     1665.97     1616.96     27.96 o 
   3  -5   3     1919.42     1746.36     29.86 o 
   4  -5   3      473.54      437.29     17.53 o 
   5  -5   3      487.13      535.59     20.34 o 
   6  -5   3       32.62       19.03     18.67 o 
   7  -5   3      163.09      197.95     16.87 o 
   8  -5   3        0.67       -7.16     13.67 o 
   9  -5   3      133.49      156.10     27.64 o 
  10  -5   3      826.12      853.99     40.90 o 
  11  -5   3       68.72       83.84     24.28 o 
 -14  -4   3       34.55       10.89     20.91 o 
 -13  -4   3      101.75      107.56     23.40 o 
 -12  -4   3      902.92      953.31     51.87 o 
 -11  -4   3        5.47       -5.04     10.72 o 
 -10  -4   3      428.84      385.91     18.80 o 
  -9  -4   3     1665.76     1589.53     37.60 o 
  -8  -4   3      717.91      651.88     22.47 o 
  -7  -4   3       42.22       40.74      7.06 o 
  -6  -4   3     1777.07     1703.44     28.87 o 
  -5  -4   3     1707.11     1523.22     25.42 o 
  -4  -4   3        0.26        5.89      7.35 o 
  -3  -4   3     3026.24     3318.41     55.86 o 
  -2  -4   3     4289.09     4334.24     66.93 o 
  -1  -4   3      204.45      227.29     13.68 o 
   0  -4   3       98.83      121.72     14.10 o 
   1  -4   3      484.83      398.17     11.05 o 
   2  -4   3        0.36       -0.04      4.92 o 
   3  -4   3      448.83      420.05     11.60 o 
   4  -4   3      946.12      929.42     19.10 o 
   5  -4   3      284.14      297.88     19.69 o 
   6  -4   3        6.95       17.48     11.90 o 
   7  -4   3       45.81       77.38     17.52 o 
   8  -4   3       93.94       88.63     17.10 o 
   9  -4   3      115.22      117.70     20.21 o 
  10  -4   3      391.67      384.82     27.71 o 
  11  -4   3       16.51        3.78     18.31 o 
  12  -4   3       25.26       14.37     29.08 o 
 -14  -3   3      246.73      274.36     29.34 o 
 -13  -3   3       16.44        4.66     25.36 o 
 -12  -3   3      330.21      342.43     25.28 o 
 -11  -3   3       35.49       15.03     11.70 o 
 -10  -3   3      491.77      471.77     20.31 o 
  -9  -3   3     2047.59     2016.01     36.94 o 
  -8  -3   3     1463.33     1449.42     35.43 o 
  -7  -3   3        2.30       -5.47      5.47 o 
  -6  -3   3     1396.88     1281.69     36.37 o 
  -5  -3   3     1445.40     1546.52     25.90 o 
  -4  -3   3      730.99      770.17     20.68 o 
  -3  -3   3     2418.23     2333.70     40.78 o 
  -2  -3   3      334.25      324.51      8.61 o 
  -1  -3   3     1472.13     1507.00     23.50 o 
   0  -3   3       13.83       10.22      4.30 o 
   1  -3   3      825.59      840.39     17.23 o 
   2  -3   3      345.99      394.65     10.41 o 
   3  -3   3      534.91      520.14     12.45 o 
   4  -3   3     3990.92     3888.04     55.20 o 
   5  -3   3      126.81      165.52      8.94 o 
   6  -3   3       21.58       23.25      9.01 o 
   7  -3   3      303.34      281.23     15.26 o 
   8  -3   3       30.57       21.27     13.97 o 
   9  -3   3       91.51       71.54     17.92 o 
  10  -3   3      229.17      240.30     23.69 o 
  11  -3   3      233.26      234.44     28.18 o 
  12  -3   3      448.39      483.39     33.63 o 
  13  -3   3       30.19       24.78     22.55 o 
 -14  -2   3        1.32       29.81     28.51 o 
 -13  -2   3       20.09       39.40     20.60 o 
 -12  -2   3      173.70      197.49     24.56 o 
 -11  -2   3      174.35      194.47     17.98 o 
 -10  -2   3      184.56      197.28     12.69 o 
  -9  -2   3      164.59      160.95     10.79 o 
  -8  -2   3     1738.03     1642.41     30.91 o 
  -7  -2   3      755.18      707.59     17.36 o 
  -6  -2   3      303.47      277.43     10.09 o 
  -5  -2   3     2821.36     2652.35     39.52 o 
  -4  -2   3      529.72      518.72     14.57 o 
  -3  -2   3     6636.62     6720.85     97.64 o 
  -2  -2   3     2530.87     2401.95     33.52 o 
  -1  -2   3     2876.73     2929.42     46.28 o 
   0  -2   3      554.35      556.14     11.24 o 
   1  -2   3        4.56       21.30      8.73 o 
   2  -2   3     1591.23     1619.94     25.10 o 
   3  -2   3     6254.28     6356.87     82.76 o 
   4  -2   3      273.27      262.02      8.95 o 
   5  -2   3       54.92       88.51      7.20 o 
   6  -2   3     1109.46     1068.46     19.07 o 
   7  -2   3      901.03      892.17     31.59 o 
   8  -2   3       87.01       80.69     16.00 o 
   9  -2   3      100.01       82.69     16.70 o 
  10  -2   3     1830.67     1789.84     57.26 o 
  11  -2   3        0.16       11.78     16.82 o 
  12  -2   3        0.36      -21.35     21.35 o 
  13  -2   3      122.27      148.39     25.70 o 
 -14  -1   3       30.70       26.94     28.02 o 
 -13  -1   3      106.56       95.77     31.98 o 
 -12  -1   3      344.99      340.23     34.85 o 
 -11  -1   3       23.73        3.02     11.22 o 
 -10  -1   3      434.69      401.83     15.90 o 
  -9  -1   3       82.43       75.84      9.94 o 
  -8  -1   3       86.71       95.24     13.34 o 
  -7  -1   3       33.45       46.44      7.28 o 
  -6  -1   3     1179.42     1193.33     22.90 o 
  -5  -1   3     1783.56     1724.21     28.28 o 
  -4  -1   3     2090.02     1908.15     29.23 o 
  -3  -1   3      118.06       84.48      5.29 o 
  -2  -1   3      130.23      136.88      7.65 o 
  -1  -1   3     2071.95     2074.82     28.72 o 
   0  -1   3    24178.79    26403.11    318.76 o 
   1  -1   3      112.73       77.88      4.42 o 
   2  -1   3      338.86      322.43      9.99 o 
   3  -1   3      409.70      411.09      9.77 o 
   4  -1   3     4371.62     4403.02     59.49 o 
   5  -1   3      195.31      221.21      8.72 o 
   6  -1   3     1284.09     1297.04     24.04 o 
   7  -1   3      408.85      417.98     13.01 o 
   8  -1   3      343.17      350.03     25.31 o 
   9  -1   3      604.54      649.08     36.01 o 
  10  -1   3        3.96       -9.67     15.99 o 
  11  -1   3     1256.06     1233.43     46.76 o 
  12  -1   3      460.67      516.18     31.72 o 
  13  -1   3        0.85      -11.16     26.99 o 
 -13   0   3       81.93      167.84     44.74 o 
 -12   0   3       14.35      -20.00     22.93 o 
 -11   0   3      339.41      314.56     29.10 o 
 -10   0   3       66.64       55.82     10.57 o 
  -9   0   3        6.47       21.04      8.89 o 
  -8   0   3      173.27      185.65     10.75 o 
  -7   0   3       24.56       19.95      6.80 o 
  -6   0   3     1819.79     1684.12     29.20 o 
  -5   0   3      518.86      536.01     13.65 o 
  -4   0   3     4608.20     4701.64     64.69 o 
  -3   0   3    15520.33    16051.30    196.66 o 
  -2   0   3     1652.52     1544.34     22.64 o 
  -1   0   3      259.00      264.70      6.06 o 
   0   0   3     4505.86     4680.76     59.13 o 
   1   0   3     1378.40     1359.51     19.57 o 
   2   0   3     1469.55     1599.93     22.93 o 
   3   0   3      613.04      618.28     11.84 o 
   4   0   3      366.01      419.32     12.71 o 
   5   0   3       89.08       91.61      6.12 o 
   6   0   3      181.81      184.91      8.33 o 
   7   0   3     2006.14     1949.32     38.03 o 
   8   0   3        4.15        3.87      7.91 o 
   9   0   3       44.50       48.41     11.02 o 
  10   0   3     1540.79     1587.72     50.80 o 
  11   0   3      210.62      223.24     24.34 o 
  12   0   3       14.05        3.77     34.77 o 
  13   0   3       77.68       67.29     21.55 o 
  14   0   3       48.03       16.37     21.76 o 
 -13   1   3        6.85       -9.49     17.41 o 
 -12   1   3      224.50      214.37     26.17 o 
 -11   1   3       36.52       47.24     17.56 o 
 -10   1   3        0.37       -5.23     11.52 o 
  -9   1   3       76.96       84.75     15.14 o 
  -8   1   3      755.44      749.77     19.72 o 
  -7   1   3      318.01      307.21     12.16 o 
  -6   1   3      147.98      145.06      8.32 o 
  -5   1   3     5377.98     5351.15     72.48 o 
  -4   1   3     2108.45     2140.74     32.55 o 
  -3   1   3      753.24      749.77     17.42 o 
  -2   1   3     3539.63     3286.96     58.74 o 
  -1   1   3       50.53       90.57      3.79 o 
   0   1   3     6080.91     6266.99     90.14 o 
   1   1   3     1610.87     1677.24     23.07 o 
   2   1   3     6553.42     6545.22     95.76 o 
   3   1   3     5263.86     5000.25     75.73 o 
   4   1   3     1530.63     1425.53     25.35 o 
   5   1   3     1073.96     1057.40     28.15 o 
   6   1   3       58.84      111.44      7.28 o 
   7   1   3      302.03      258.33      9.74 o 
   8   1   3       11.39        0.22      7.31 o 
   9   1   3      878.36      850.75     43.41 o 
  10   1   3        6.49        2.60      9.67 o 
  11   1   3       32.57       41.86     11.68 o 
  12   1   3        9.50       32.70     15.69 o 
  13   1   3      551.47      597.84     33.78 o 
  14   1   3       81.88       86.23     23.02 o 
 -13   2   3      109.66      134.41     33.33 o 
 -12   2   3      288.62      277.10     24.01 o 
 -11   2   3       16.64        1.58     15.88 o 
 -10   2   3        5.52       -0.70     10.76 o 
  -9   2   3      124.53      173.20     15.53 o 
  -8   2   3      291.31      258.41     14.92 o 
  -7   2   3      121.79      122.31     11.72 o 
  -6   2   3     1432.73     1323.41     25.33 o 
  -5   2   3       91.59       77.44     11.08 o 
  -4   2   3      112.24      120.87      8.01 o 
  -3   2   3     1980.73     1950.20     29.57 o 
  -2   2   3      177.33      178.58      6.63 o 
  -1   2   3     2032.32     1917.41     27.20 o 
   0   2   3    14201.92    15063.20    273.30 o 
   1   2   3      446.14      426.43      8.47 o 
   2   2   3       52.25       47.13      3.49 o 
   3   2   3       48.29       38.47      4.19 o 
   4   2   3     3858.59     3620.44     48.53 o 
   5   2   3       44.13       52.37      4.68 o 
   6   2   3      854.81      767.81     15.68 o 
   7   2   3      602.26      527.56     19.63 o 
   8   2   3     1941.48     1981.58     41.13 o 
   9   2   3      363.29      332.49     21.79 o 
  10   2   3      178.42      180.75     15.06 o 
  11   2   3      101.01      130.39     15.01 o 
  12   2   3      229.13      230.41     18.19 o 
  13   2   3       41.67       49.76     17.97 o 
  14   2   3      146.34      176.63     26.05 o 
 -13   3   3       24.31      -15.66     28.94 o 
 -12   3   3        4.43      -18.64     24.01 o 
 -11   3   3       23.57       53.04     18.10 o 
 -10   3   3      469.71      512.99     35.16 o 
  -9   3   3      296.24      343.54     17.93 o 
  -8   3   3      223.69      192.24     14.19 o 
  -7   3   3      497.51      515.05     23.66 o 
  -6   3   3     4512.10     4494.20     76.47 o 
  -5   3   3     1005.49      985.63     20.33 o 
  -4   3   3       44.50       68.70      8.90 o 
  -3   3   3     3216.42     3159.66     44.95 o 
  -2   3   3     1588.47     1688.58     26.15 o 
  -1   3   3     3418.57     3530.69     47.47 o 
   0   3   3     2067.07     2184.54     30.62 o 
   1   3   3     8571.36     8504.37    105.75 o 
   2   3   3     1130.97     1149.58     18.27 o 
   3   3   3      634.63      589.50     11.48 o 
   4   3   3      519.40      486.50     10.48 o 
   5   3   3     1728.47     1821.59     28.09 o 
   6   3   3      776.85      852.45     22.00 o 
   7   3   3     2292.46     2248.27     35.43 o 
   8   3   3      408.94      424.19     15.40 o 
   9   3   3       52.71       75.58     14.53 o 
  10   3   3      374.98      329.18     16.86 o 
  11   3   3     1464.77     1374.14     36.87 o 
  12   3   3      549.71      475.60     22.68 o 
  13   3   3     1149.88     1108.15     35.46 o 
  14   3   3        0.72        4.44     26.88 o 
  15   3   3      158.87      184.97     41.79 o 
 -12   4   3      138.02      100.23     24.32 o 
 -11   4   3       16.09       -4.91     16.93 o 
 -10   4   3       34.08       33.05     14.01 o 
  -9   4   3      787.37      826.99     28.62 o 
  -8   4   3     1667.94     1710.87     41.37 o 
  -7   4   3        6.39        1.24      8.78 o 
  -6   4   3      204.84      224.01     13.78 o 
  -5   4   3       76.87       71.52     11.82 o 
  -4   4   3      127.22      125.67      7.84 o 
  -3   4   3      210.03      248.82      9.18 o 
  -2   4   3      653.47      550.20     12.08 o 
  -1   4   3     3887.13     4093.95     56.39 o 
   0   4   3      384.45      450.19     12.70 o 
   1   4   3    14390.11    15139.64    185.76 o 
   2   4   3     3143.49     3223.89     44.03 o 
   3   4   3     5264.02     5366.16     69.92 o 
   4   4   3      352.39      364.86      8.72 o 
   5   4   3      145.95      115.31      6.55 o 
   6   4   3     8673.07     8659.33    111.51 o 
   7   4   3       12.38        5.45      5.32 o 
   8   4   3      420.26      363.23     15.24 o 
   9   4   3     1717.79     1806.07     39.81 o 
  10   4   3     1615.21     1662.62     39.41 o 
  11   4   3       13.58        4.48     10.63 o 
  12   4   3      387.91      354.85     19.89 o 
  13   4   3      682.01      557.86     57.53 o 
  14   4   3      491.16      441.98     30.99 o 
  15   4   3      122.57      112.57     36.26 o 
 -12   5   3       16.28       -5.15     33.44 o 
 -11   5   3      313.34      326.05     27.63 o 
 -10   5   3        0.30        3.23     14.12 o 
  -9   5   3      349.89      313.03     22.48 o 
  -8   5   3       14.27        3.41     12.33 o 
  -7   5   3       84.13       92.88     13.66 o 
  -6   5   3     1643.38     1647.50     39.32 o 
  -5   5   3      386.70      479.61     22.14 o 
  -4   5   3      849.96      908.95     24.62 o 
  -3   5   3     4363.76     4626.11     76.96 o 
  -2   5   3     1506.81     1564.26     32.39 o 
  -1   5   3      968.63     1008.32     20.47 o 
   0   5   3     1630.45     1569.11     25.26 o 
   1   5   3     4824.64     5079.80     67.39 o 
   2   5   3       20.57       17.58      4.52 o 
   3   5   3     1226.51     1085.41     19.28 o 
   4   5   3       98.77      106.48      6.16 o 
   5   5   3     3274.87     3469.56     49.15 o 
   6   5   3      138.87      107.85      7.13 o 
   7   5   3     5033.65     5151.55     71.05 o 
   8   5   3        7.60       13.98      9.10 o 
   9   5   3      535.79      545.75     19.85 o 
  10   5   3     1145.80     1074.28     30.01 o 
  11   5   3      151.61      158.67     15.27 o 
  12   5   3       81.52       88.96     19.38 o 
  13   5   3       70.65       18.69     16.89 o 
  14   5   3       12.96       43.60     20.61 o 
  15   5   3      210.66      221.40     32.08 o 
 -11   6   3      224.92      232.95     30.16 o 
 -10   6   3       78.39       29.10     21.95 o 
  -9   6   3        0.96       -6.85     12.72 o 
  -8   6   3      400.73      417.01     23.01 o 
  -7   6   3      376.77      493.04     37.78 o 
  -6   6   3      208.83      203.62     16.15 o 
  -5   6   3      206.45      210.36     14.83 o 
  -4   6   3       13.89       10.80      8.58 o 
  -3   6   3      371.16      348.48     15.36 o 
  -2   6   3     1142.64     1152.93     27.87 o 
  -1   6   3       73.86       58.09      9.78 o 
   0   6   3       22.04        8.29      4.75 o 
   1   6   3      242.12      246.92      8.83 o 
   2   6   3     4363.89     5015.92     67.81 o 
   3   6   3     4412.96     4557.89     62.45 o 
   4   6   3      167.20      176.95      7.92 o 
   5   6   3       77.84       90.83      6.88 o 
   6   6   3     3932.28     3964.03     56.55 o 
   7   6   3      889.41      944.13     19.84 o 
   8   6   3        0.43       -2.52      5.66 o 
   9   6   3     1384.25     1340.37     32.45 o 
  10   6   3      635.56      614.08     29.11 o 
  11   6   3      300.67      283.17     22.11 o 
  12   6   3       11.04        7.77     16.64 o 
  13   6   3      205.08      224.55     24.05 o 
  14   6   3        1.44      -13.06     23.74 o 
  15   6   3       19.71       20.19     22.81 o 
 -10   7   3       12.70      -19.09     19.09 o 
  -9   7   3      388.05      475.00     25.65 o 
  -8   7   3       21.49       21.85     13.38 o 
  -7   7   3        4.90        0.23     11.15 o 
  -6   7   3      327.41      326.90     21.26 o 
  -5   7   3      192.89      191.39     14.65 o 
  -4   7   3       54.79       66.82     12.07 o 
  -3   7   3      392.76      350.15     16.87 o 
  -2   7   3     1043.97      978.24     26.45 o 
  -1   7   3      229.88      218.33      8.41 o 
   0   7   3     1010.02     1011.20     20.06 o 
   1   7   3      472.95      530.87     13.61 o 
   2   7   3      906.56      940.67     19.12 o 
   3   7   3      515.45      487.60     13.12 o 
   4   7   3     2756.55     2693.05     41.22 o 
   5   7   3       70.95       84.28      7.35 o 
   6   7   3        4.38       -4.92      4.92 o 
   7   7   3      129.94      162.48      8.72 o 
   8   7   3     1030.93     1017.60     26.82 o 
   9   7   3     1100.43     1151.98     40.03 o 
  10   7   3      231.69      237.58     20.22 o 
  11   7   3       75.57       82.76     17.71 o 
  12   7   3        8.05        3.54     15.70 o 
  13   7   3       68.15       58.67     19.20 o 
  14   7   3       33.97       39.14     21.13 o 
  15   7   3        3.72       -0.29     22.12 o 
  -9   8   3       11.08       10.51     16.54 o 
  -8   8   3       18.12        5.85     18.22 o 
  -7   8   3       36.26       21.20     12.79 o 
  -6   8   3      462.70      469.25     34.28 o 
  -5   8   3        0.85        0.84      8.63 o 
  -4   8   3      118.52      153.84     16.25 o 
  -3   8   3     1073.26     1083.88     30.58 o 
  -2   8   3       80.78       83.61     19.28 o 
  -1   8   3      174.41      189.54     14.43 o 
   0   8   3      428.66      368.58     20.66 o 
   1   8   3        1.72       -1.86      7.18 o 
   2   8   3     1142.15     1136.66     22.74 o 
   3   8   3       46.49       40.73      6.78 o 
   4   8   3     1488.45     1432.47     29.18 o 
   5   8   3     1416.30     1434.39     28.37 o 
   6   8   3      430.25      403.33     12.92 o 
   7   8   3      419.05      393.57     16.68 o 
   8   8   3      257.73      253.72     13.89 o 
   9   8   3       22.58       29.04     26.96 o 
  10   8   3      560.15      609.93     30.57 o 
  11   8   3       38.20       20.92     16.74 o 
  12   8   3        8.98        5.17     27.99 o 
  13   8   3      395.70      358.08     28.10 o 
  14   8   3        0.17      -25.85     25.85 o 
  15   8   3      254.50      287.70     34.63 o 
  -9   9   3       61.69       89.09     36.01 o 
  -8   9   3      190.13      207.97     22.59 o 
  -7   9   3      282.36      291.05     21.13 o 
  -6   9   3       55.37       39.30     18.05 o 
  -5   9   3      591.79      644.52     29.31 o 
  -4   9   3       74.36      104.63     15.02 o 
  -3   9   3     1095.80     1003.49     30.75 o 
  -2   9   3      788.87      746.70     37.24 o 
  -1   9   3      310.74      297.67     16.07 o 
   0   9   3      296.11      284.54     17.96 o 
   1   9   3      175.29      159.11     12.34 o 
   2   9   3      108.58      103.83     11.44 o 
   3   9   3      236.79      212.42     12.16 o 
   4   9   3     1014.35      997.98     32.62 o 
   5   9   3     1167.52     1164.54     29.53 o 
   6   9   3       41.05       30.87      9.51 o 
   7   9   3      146.73      143.74     12.69 o 
   8   9   3      777.96      817.14     25.60 o 
   9   9   3      368.76      356.49     18.15 o 
  10   9   3      265.36      269.04     25.47 o 
  11   9   3        1.29        5.64     13.93 o 
  12   9   3      137.66      160.61     23.40 o 
  13   9   3      480.74      496.66     34.47 o 
  14   9   3       20.48      -16.48     19.75 o 
  15   9   3       27.68       35.17     33.17 o 
  -8  10   3        0.37       -9.88     21.96 o 
  -7  10   3       63.48       71.40     23.92 o 
  -6  10   3      627.70      645.04     29.50 o 
  -5  10   3        2.40       -3.08     15.66 o 
  -4  10   3       53.62       38.54     15.23 o 
  -3  10   3      549.32      529.08     23.36 o 
  -2  10   3      170.97      169.32     18.48 o 
  -1  10   3      430.23      395.81     19.58 o 
   0  10   3      210.95      191.65     14.01 o 
   1  10   3     1953.95     1987.85     77.38 o 
   2  10   3     2089.16     2123.54     44.96 o 
   3  10   3        1.13       -6.93      6.93 o 
   4  10   3      129.83      144.33     13.85 o 
   5  10   3       12.58        1.31      9.86 o 
   6  10   3      835.65      826.44     25.74 o 
   7  10   3      655.88      657.99     23.43 o 
   8  10   3      318.48      336.68     17.82 o 
   9  10   3       10.38      -10.21     10.38 o 
  10  10   3      681.39      709.01     44.58 o 
  11  10   3        0.16       28.99     16.24 o 
  12  10   3      178.05      148.34     25.58 o 
  13  10   3       41.67       19.53     20.23 o 
  14  10   3        2.91       -1.41     21.12 o 
  -7  11   3       82.72      113.62     28.02 o 
  -6  11   3      127.21       92.12     19.52 o 
  -5  11   3       82.04      117.48     18.51 o 
  -4  11   3       75.72       68.22     15.90 o 
  -3  11   3      478.34      443.42     22.75 o 
  -2  11   3       26.29       36.31     23.76 o 
  -1  11   3      809.38      738.70     41.69 o 
   0  11   3     1531.94     1487.01     38.95 o 
   1  11   3        0.66       -3.41     16.61 o 
   2  11   3      234.29      211.14     21.31 o 
   3  11   3     1869.82     1800.87     80.32 o 
   4  11   3      238.87      232.06     15.01 o 
   5  11   3       12.04       -1.11     10.13 o 
   6  11   3      684.21      760.07     25.82 o 
   7  11   3      573.23      576.68     22.74 o 
   8  11   3        6.37       -2.10     10.73 o 
   9  11   3      240.96      216.65     16.49 o 
  10  11   3      725.30      726.53     35.83 o 
  11  11   3       32.19       30.35     17.96 o 
  12  11   3      210.73      189.54     50.67 o 
  13  11   3      237.46      289.26     31.34 o 
  14  11   3        0.73      -20.34     20.34 o 
  -5  12   3       20.71        7.20     16.44 o 
  -4  12   3       86.06       88.08     18.64 o 
  -3  12   3       10.84       -0.47     12.74 o 
  -2  12   3        3.12      -14.64     14.64 o 
  -1  12   3      614.75      599.30     26.15 o 
   0  12   3      406.75      378.53     20.34 o 
   1  12   3      285.63      295.21     23.41 o 
   2  12   3       35.39       12.90     13.94 o 
   3  12   3      523.83      479.13     31.60 o 
   4  12   3       31.02       -6.31     12.82 o 
   5  12   3       94.14      118.34     28.91 o 
   6  12   3     1165.34     1215.45     35.05 o 
   7  12   3      518.98      468.88     21.84 o 
   8  12   3        2.83        4.49     11.90 o 
   9  12   3      123.50      127.32     16.73 o 
  10  12   3       41.25       52.65     18.79 o 
  11  12   3        9.51       -6.81     18.12 o 
  12  12   3       37.38       19.19     52.25 o 
  13  12   3       18.97      -15.53     20.97 o 
  -4  13   3       35.95       27.81     27.75 o 
  -3  13   3       15.84       -3.17     19.53 o 
  -2  13   3       37.52       27.48     25.11 o 
  -1  13   3       45.20       40.63     19.54 o 
   0  13   3       95.25      107.76     21.53 o 
   1  13   3       32.88       21.78     28.53 o 
   2  13   3       32.32       -1.07     15.78 o 
   3  13   3        7.94       14.52     14.80 o 
   4  13   3      597.14      575.10     32.15 o 
   5  13   3      470.44      448.08     27.98 o 
   6  13   3      303.46      300.65     24.30 o 
   7  13   3      509.65      507.34     24.38 o 
   8  13   3       52.00       45.70     14.89 o 
   9  13   3       16.33        2.68     13.43 o 
  10  13   3       13.42       44.45     18.76 o 
  11  13   3       11.58      -18.39     19.54 o 
  12  13   3      525.01      470.93     33.59 o 
  13  13   3      521.03      532.65     53.11 o 
  -2  14   3       40.13       -9.22     34.71 o 
  -1  14   3       39.95       14.36     21.44 o 
   0  14   3       83.31      136.31     25.43 o 
   1  14   3        9.49        8.73     21.35 o 
   2  14   3      270.32      286.60     27.25 o 
   3  14   3      399.86      371.11     28.03 o 
   4  14   3      288.45      267.83     24.42 o 
   5  14   3       40.73       11.96     17.18 o 
   6  14   3      431.40      390.51     28.75 o 
   7  14   3      114.65       51.03     26.69 o 
   8  14   3        8.59       11.46     14.94 o 
   9  14   3        6.20        6.24     19.73 o 
  10  14   3       83.83       52.99     39.05 o 
  11  14   3       17.14        7.42     21.79 o 
  12  14   3       25.05       26.12     35.23 o 
   0  15   3        2.01      -21.68     22.09 o 
   1  15   3       13.79       -3.28     21.62 o 
   2  15   3      115.90      108.77     59.29 o 
   3  15   3        8.29      -15.70     18.26 o 
   4  15   3      357.20      353.94     28.91 o 
   5  15   3       16.49        4.74     18.74 o 
   6  15   3       68.90       82.78     23.10 o 
   7  15   3       53.10       71.99     21.60 o 
   8  15   3       14.08        2.17     26.12 o 
   9  15   3       29.63       48.87     22.84 o 
  10  15   3       14.79        0.12     23.18 o 
   3  16   3      438.21      510.21     54.52 o 
   4  16   3       90.23       77.67     25.47 o 
   5  16   3       78.82      117.10     36.23 o 
   6  16   3        4.50      -12.05     24.50 o 
   7  16   3       20.24        9.71     37.45 o 
   8  16   3        6.11        7.37     28.72 o 
  -8 -14   4       28.23       53.54     26.75 o 
  -7 -14   4        1.98      -19.77     19.77 o 
  -6 -14   4      265.96      316.26     32.90 o 
  -5 -14   4        0.66      -17.80     17.80 o 
  -4 -14   4       14.76       -1.15     20.66 o 
  -3 -14   4      121.88       79.27     24.16 o 
  -2 -14   4        0.65      -15.36     19.67 o 
  -1 -14   4       67.52       91.70     25.44 o 
 -10 -13   4       66.92       32.68     18.82 o 
  -9 -13   4       12.66      -16.68     16.68 o 
  -8 -13   4        7.14        3.54     16.00 o 
  -7 -13   4      185.01      268.59     28.01 o 
  -6 -13   4       27.85        6.29     17.05 o 
  -5 -13   4        3.96       -6.35     16.73 o 
  -4 -13   4      215.30      219.23     37.94 o 
  -3 -13   4       21.55        4.45     16.77 o 
  -2 -13   4       81.62      125.16     24.70 o 
  -1 -13   4      304.25      304.67     28.37 o 
   0 -13   4      522.17      533.32     35.91 o 
   1 -13   4       18.59      -18.35     18.35 o 
   2 -13   4       11.61      -16.96     29.10 o 
 -11 -12   4      249.28      264.58     25.79 o 
 -10 -12   4       13.74       -0.93     19.23 o 
  -9 -12   4        1.08       -0.35     15.57 o 
  -8 -12   4      761.97      698.59     30.06 o 
  -7 -12   4      302.64      288.90     21.38 o 
  -6 -12   4      169.69      166.18     19.12 o 
  -5 -12   4        8.77      -11.14     15.18 o 
  -4 -12   4      162.48      194.33     25.77 o 
  -3 -12   4        0.18      -13.89     13.89 o 
  -2 -12   4       42.82       36.57     19.08 o 
  -1 -12   4     1188.55     1197.72     49.18 o 
   0 -12   4        0.37      -12.81     16.07 o 
   1 -12   4       29.05       11.73     17.38 o 
   2 -12   4      229.53      255.32     30.54 o 
   3 -12   4        8.42      -13.30     20.25 o 
   4 -12   4       41.63       24.06     31.11 o 
 -12 -11   4        0.01      -15.76     15.76 o 
 -11 -11   4       52.07       47.50     30.41 o 
 -10 -11   4      396.72      372.05     23.86 o 
  -9 -11   4      165.25      173.50     30.55 o 
  -8 -11   4     1043.55     1112.77     36.50 o 
  -7 -11   4      537.89      466.01     24.09 o 
  -6 -11   4        1.35       -0.58     11.75 o 
  -5 -11   4      213.33      238.17     18.23 o 
  -4 -11   4       16.23       15.81     17.23 o 
  -3 -11   4      282.88      273.09     23.10 o 
  -2 -11   4     2012.38     1986.13     61.81 o 
  -1 -11   4       57.42       49.91     17.78 o 
   0 -11   4      253.35      257.46     24.95 o 
   1 -11   4       14.31       40.14     17.36 o 
   2 -11   4        1.71        6.06     16.57 o 
   3 -11   4       73.55       71.61     21.39 o 
   4 -11   4        2.68        8.59     17.88 o 
   5 -11   4       20.54       20.36     24.96 o 
 -13 -10   4        2.06       57.08     41.76 o 
 -12 -10   4       78.51       90.97     19.55 o 
 -11 -10   4      125.68      120.72     19.00 o 
 -10 -10   4      231.25      238.61     21.15 o 
  -9 -10   4       34.08       17.30     17.17 o 
  -8 -10   4      506.42      508.62     24.41 o 
  -7 -10   4      279.41      291.83     19.39 o 
  -6 -10   4       63.40       60.69     13.36 o 
  -5 -10   4      304.30      322.35     18.82 o 
  -4 -10   4      803.40      813.12     32.69 o 
  -3 -10   4      239.43      269.02     21.15 o 
  -2 -10   4       52.76       65.80     17.38 o 
  -1 -10   4     1238.24     1173.23     44.08 o 
   0 -10   4      186.75      186.91     43.95 o 
   1 -10   4      195.61      200.25     22.30 o 
   2 -10   4       19.28       19.93     12.74 o 
   3 -10   4      235.33      214.58     18.14 o 
   4 -10   4      142.97      164.49     20.39 o 
   5 -10   4      118.16      114.07     19.33 o 
   6 -10   4      412.57      392.13     31.49 o 
   7 -10   4       14.79      -21.52     26.67 o 
 -13  -9   4       81.19       93.14     25.74 o 
 -12  -9   4       22.02       16.02     15.97 o 
 -11  -9   4        2.71      -12.76     12.76 o 
 -10  -9   4      568.42      625.08     26.82 o 
  -9  -9   4      913.65      882.46     30.89 o 
  -8  -9   4      286.67      292.85     18.40 o 
  -7  -9   4       23.85       13.93     11.69 o 
  -6  -9   4       78.37      102.63     18.70 o 
  -5  -9   4      280.85      296.81     17.25 o 
  -4  -9   4      615.91      594.03     22.85 o 
  -3  -9   4       51.01       42.39     14.83 o 
  -2  -9   4      224.53      235.70     15.70 o 
  -1  -9   4      203.99      220.10     20.73 o 
   0  -9   4      188.50      169.09     18.28 o 
   1  -9   4       78.77       64.63     12.30 o 
   2  -9   4      432.33      419.43     26.85 o 
   3  -9   4       90.33       85.84     14.82 o 
   4  -9   4       42.72       46.23     14.12 o 
   5  -9   4      518.20      542.88     25.56 o 
   6  -9   4       41.96       32.61     15.67 o 
   7  -9   4        1.44      -18.62     18.62 o 
   8  -9   4      147.05      162.21     30.92 o 
 -14  -8   4       26.23      -14.47     22.20 o 
 -13  -8   4      160.25      182.02     27.13 o 
 -12  -8   4        5.33       10.33     19.20 o 
 -11  -8   4        6.65        6.64     14.59 o 
 -10  -8   4      358.40      364.10     20.70 o 
  -9  -8   4      500.31      474.88     22.05 o 
  -8  -8   4      229.66      220.35     16.11 o 
  -7  -8   4      829.40      765.54     26.37 o 
  -6  -8   4       80.20       80.67     16.00 o 
  -5  -8   4      164.11      173.01     14.27 o 
  -4  -8   4     1239.00     1184.11     31.70 o 
  -3  -8   4      103.48      136.36     13.41 o 
  -2  -8   4      278.96      238.51     17.61 o 
  -1  -8   4      143.10      139.95     14.00 o 
   0  -8   4     1410.49     1399.48     33.99 o 
   1  -8   4     2319.93     2239.07     47.49 o 
   2  -8   4        4.24        0.36     10.01 o 
   3  -8   4      877.12      872.91     27.95 o 
   4  -8   4       67.81       66.95     15.43 o 
   5  -8   4      592.98      619.83     25.58 o 
   6  -8   4       33.05       29.80     17.41 o 
   7  -8   4        6.22       -3.44     18.01 o 
   8  -8   4      357.02      422.79     32.90 o 
   9  -8   4       21.33        0.37     22.13 o 
 -14  -7   4       32.99       23.79     24.35 o 
 -13  -7   4        0.87       10.30     19.47 o 
 -12  -7   4       33.50       32.45     26.56 o 
 -11  -7   4      766.64      771.63     29.06 o 
 -10  -7   4      105.21      101.60     14.60 o 
  -9  -7   4     1649.05     1447.12     55.89 o 
  -8  -7   4      439.03      446.27     20.28 o 
  -7  -7   4      295.81      245.90     15.32 o 
  -6  -7   4       25.98       16.35      9.57 o 
  -5  -7   4        8.43       -4.82      8.34 o 
  -4  -7   4     1804.33     1752.69     39.01 o 
  -3  -7   4      235.49      266.77     14.54 o 
  -2  -7   4       32.70       39.28      6.66 o 
  -1  -7   4      861.93      831.83     19.31 o 
   0  -7   4        5.78        2.24      6.91 o 
   1  -7   4      178.99      167.21     13.99 o 
   2  -7   4      646.36      623.62     21.78 o 
   3  -7   4      300.90      264.76     15.65 o 
   4  -7   4       60.45       65.27     12.94 o 
   5  -7   4       71.97       78.09     13.52 o 
   6  -7   4       78.58       76.92     14.29 o 
   7  -7   4      775.48      709.99     56.85 o 
   8  -7   4       72.88       97.39     22.69 o 
   9  -7   4      508.32      514.21     47.53 o 
  10  -7   4      159.92      206.71     49.75 o 
 -14  -6   4        4.48        0.38     21.42 o 
 -13  -6   4      444.19      505.24     33.55 o 
 -12  -6   4       26.96        9.98     17.89 o 
 -11  -6   4      561.48      575.67     24.95 o 
 -10  -6   4        5.85        9.05     10.73 o 
  -9  -6   4      254.49      263.18     16.55 o 
  -8  -6   4      165.28      168.78     14.49 o 
  -7  -6   4       48.06       67.80     11.11 o 
  -6  -6   4       32.13       32.03      9.35 o 
  -5  -6   4     4614.31     4663.36     79.93 o 
  -4  -6   4      229.23      228.68     12.70 o 
  -3  -6   4      630.94      655.29     20.20 o 
  -2  -6   4     1106.62     1141.72     26.70 o 
  -1  -6   4      461.62      424.10     12.72 o 
   0  -6   4      694.35      738.96     17.61 o 
   1  -6   4     1603.99     1483.05     27.85 o 
   2  -6   4     2467.85     2406.90     47.79 o 
   3  -6   4       23.81       30.02     13.90 o 
   4  -6   4        9.87        8.23      9.48 o 
   5  -6   4      819.69      708.15     24.83 o 
   6  -6   4        0.19      -10.26     10.26 o 
   7  -6   4       19.58       32.33     16.12 o 
   8  -6   4     1159.93     1239.91     51.32 o 
   9  -6   4       83.26       85.77     22.93 o 
  10  -6   4      246.57      278.33     36.18 o 
 -14  -5   4      260.34      252.57     32.13 o 
 -13  -5   4       87.35      127.88     31.27 o 
 -12  -5   4       17.42      -16.72     17.26 o 
 -11  -5   4      395.05      433.51     21.85 o 
 -10  -5   4        9.88        5.42     13.44 o 
  -9  -5   4     2657.33     2540.76     53.22 o 
  -8  -5   4      936.44      897.98     26.89 o 
  -7  -5   4     5619.45     5673.04     94.92 o 
  -6  -5   4      927.25      926.54     25.30 o 
  -5  -5   4       46.56       81.84     10.19 o 
  -4  -5   4     3551.37     3439.51     60.40 o 
  -3  -5   4      664.00      733.68     15.00 o 
  -2  -5   4       50.02       73.23      6.14 o 
  -1  -5   4      137.88      101.99      7.00 o 
   0  -5   4      181.48      188.99      8.56 o 
   1  -5   4      276.07      279.80     10.45 o 
   2  -5   4      302.48      310.77     11.04 o 
   3  -5   4      285.10      241.16     10.05 o 
   4  -5   4       46.92       45.14      9.95 o 
   5  -5   4      186.71      185.50     15.45 o 
   6  -5   4      115.32      151.39     14.72 o 
   7  -5   4      199.42      229.35     16.75 o 
   8  -5   4       87.57       94.34     22.49 o 
   9  -5   4       60.40       19.97     45.99 o 
  10  -5   4       14.39        9.23     19.71 o 
  11  -5   4      171.02      231.87     46.31 o 
 -14  -4   4       44.54      114.19     37.83 o 
 -13  -4   4       85.21       97.85     30.89 o 
 -12  -4   4        8.30       -9.76     25.09 o 
 -11  -4   4      487.94      467.64     28.98 o 
 -10  -4   4       56.62       50.30     21.85 o 
  -9  -4   4      866.00      798.07     25.85 o 
  -8  -4   4     1471.05     1432.97     34.88 o 
  -7  -4   4       81.80       95.01      8.18 o 
  -6  -4   4     4363.70     4531.53     64.09 o 
  -5  -4   4     2100.42     1988.98     31.91 o 
  -4  -4   4      299.12      361.00     14.82 o 
  -3  -4   4     2507.48     2589.64     44.09 o 
  -2  -4   4     2511.49     2733.34     39.96 o 
  -1  -4   4     1127.99     1042.80     19.24 o 
   0  -4   4        5.52        1.21      4.45 o 
   1  -4   4       79.57       95.24      7.36 o 
   2  -4   4     4169.41     4105.10     57.99 o 
   3  -4   4      110.44      118.20      7.47 o 
   4  -4   4       61.69       52.24      6.98 o 
   5  -4   4      302.17      242.52     13.60 o 
   6  -4   4      207.66      226.48     13.65 o 
   7  -4   4       26.06       21.95     18.78 o 
   8  -4   4      103.40      104.99     29.56 o 
   9  -4   4      349.22      339.34     26.34 o 
  10  -4   4      171.12      194.01     25.90 o 
  11  -4   4       11.51      -17.42     18.81 o 
  12  -4   4      420.07      438.80     34.85 o 
 -14  -3   4        0.65      -28.89     28.89 o 
 -13  -3   4      291.16      303.14     27.04 o 
 -12  -3   4        0.32        0.92     21.19 o 
 -11  -3   4       11.65        3.00     18.45 o 
 -10  -3   4      951.51      989.00     30.00 o 
  -9  -3   4      212.16      239.30     22.34 o 
  -8  -3   4       60.41       72.19      9.18 o 
  -7  -3   4     1032.26     1017.63     21.84 o 
  -6  -3   4      147.10      155.05      8.39 o 
  -5  -3   4     2673.97     2603.05     39.46 o 
  -4  -3   4     1128.31     1108.35     19.97 o 
  -3  -3   4      444.77      380.37      9.78 o 
  -2  -3   4     8186.85     8485.35    107.78 o 
  -1  -3   4      287.58      292.00      8.76 o 
   0  -3   4     5491.58     5884.83     77.15 o 
   1  -3   4      205.60      257.05      8.75 o 
   2  -3   4      963.72     1130.87     20.68 o 
   3  -3   4        3.16       -4.62      4.62 o 
   4  -3   4      287.87      294.43     10.25 o 
   5  -3   4     1559.22     1546.42     27.97 o 
   6  -3   4        3.89        3.61      7.88 o 
   7  -3   4       72.79      101.65     13.13 o 
   8  -3   4      561.18      488.71     26.97 o 
   9  -3   4       21.42       13.90     14.00 o 
  10  -3   4        3.40       -7.50     18.62 o 
  11  -3   4      870.14      949.26     43.34 o 
  12  -3   4      226.34      288.56     33.21 o 
 -13  -2   4        6.86      -13.91     17.63 o 
 -12  -2   4       72.20       56.49     19.80 o 
 -11  -2   4      344.90      347.75     19.07 o 
 -10  -2   4      730.50      778.21     22.22 o 
  -9  -2   4     1484.44     1533.72     33.59 o 
  -8  -2   4      509.22      510.25     15.97 o 
  -7  -2   4      215.95      196.93      9.80 o 
  -6  -2   4        7.82        3.54      5.75 o 
  -5  -2   4       27.85       34.72      5.78 o 
  -4  -2   4    10705.34    10650.35    134.42 o 
  -3  -2   4     3288.46     3102.14     43.39 o 
  -2  -2   4      620.80      631.37     15.60 o 
  -1  -2   4     1234.80     1150.55     19.09 o 
   0  -2   4     2018.95     1932.96     30.33 o 
   1  -2   4      477.04      473.21     11.18 o 
   2  -2   4      776.03      757.46     15.11 o 
   3  -2   4     3902.54     3965.91     54.82 o 
   4  -2   4     8116.05     8171.98    106.12 o 
   5  -2   4      130.50      120.94      7.61 o 
   6  -2   4     1252.61     1288.45     24.93 o 
   7  -2   4        1.43       -5.54      7.31 o 
   8  -2   4       54.00       51.56     15.15 o 
   9  -2   4      665.43      699.66     32.49 o 
  10  -2   4      227.30      219.73     21.03 o 
  11  -2   4      487.86      505.95     31.14 o 
  12  -2   4      217.23      256.00     29.04 o 
  13  -2   4       43.47      -11.48     20.88 o 
 -12  -1   4        8.11        3.98     16.61 o 
 -11  -1   4      319.12      308.84     16.81 o 
 -10  -1   4      919.88      946.67     25.06 o 
  -9  -1   4     1508.09     1387.30     29.50 o 
  -8  -1   4      342.85      306.24     12.86 o 
  -7  -1   4      344.68      334.50     17.26 o 
  -6  -1   4     2639.31     2550.69     40.14 o 
  -5  -1   4     6730.48     7071.98     93.04 o 
  -4  -1   4        3.21        1.35      4.86 o 
  -3  -1   4      933.68      963.16     17.14 o 
  -2  -1   4     5816.58     5932.16     98.34 o 
  -1  -1   4      128.21      134.17      5.55 o 
   0  -1   4      320.85      356.85      8.70 o 
   1  -1   4      875.67      938.47     16.32 o 
   2  -1   4     8449.09     8730.74    109.75 o 
   3  -1   4     4622.61     4840.51     91.35 o 
   4  -1   4     1393.02     1620.90     26.32 o 
   5  -1   4     6484.50     6520.31     86.44 o 
   6  -1   4       33.75       44.45      6.48 o 
   7  -1   4       82.95       88.55      8.36 o 
   8  -1   4      549.13      520.21     19.11 o 
   9  -1   4      118.95      155.84     24.80 o 
  10  -1   4      133.82      169.07     22.20 o 
  11  -1   4      579.38      555.43     31.63 o 
  12  -1   4      142.33      132.83     37.94 o 
  13  -1   4       54.14       88.20     38.62 o 
 -12   0   4       95.29      106.27     20.56 o 
 -11   0   4       11.13       12.51     12.22 o 
 -10   0   4      137.17      123.68     12.66 o 
  -9   0   4      152.14      163.62     11.51 o 
  -8   0   4       55.97       41.00     12.13 o 
  -7   0   4     1169.15     1158.05     25.40 o 
  -6   0   4     3296.78     3273.56     49.09 o 
  -5   0   4      893.03      965.07     19.30 o 
  -4   0   4     5495.06     5652.42     74.80 o 
  -3   0   4      384.83      355.92      9.33 o 
  -2   0   4     3814.95     3968.14     52.33 o 
  -1   0   4       10.22       21.30      4.42 o 
   0   0   4     2606.71     2802.72     37.71 o 
   1   0   4     3945.01     4022.78     66.70 o 
   2   0   4      688.21      639.09     11.93 o 
   3   0   4     9401.05     9707.21    121.38 o 
   4   0   4     8525.50     8836.50    126.05 o 
   5   0   4      638.47      626.39     18.92 o 
   6   0   4     1559.17     1531.10     26.36 o 
   7   0   4      396.14      418.74     12.63 o 
   8   0   4      517.83      529.44     19.99 o 
   9   0   4      218.73      203.10     14.48 o 
  10   0   4       37.16       68.30     16.88 o 
  11   0   4      297.42      257.63     31.81 o 
  12   0   4      128.50      129.61     22.51 o 
  13   0   4        1.68      -17.22     17.82 o 
  14   0   4       56.34       81.96     25.23 o 
 -13   1   4       15.86      -16.48     26.01 o 
 -12   1   4       47.00       23.83     33.82 o 
 -11   1   4      753.53      797.34     32.69 o 
 -10   1   4      981.16      936.91     29.42 o 
  -9   1   4      117.70      126.40     16.77 o 
  -8   1   4     1219.31     1185.01     25.87 o 
  -7   1   4      670.29      634.29     17.17 o 
  -6   1   4        0.00       -1.42      5.46 o 
  -5   1   4     1396.61     1508.12     26.42 o 
  -4   1   4     1721.68     1518.97     25.34 o 
  -3   1   4      662.70      638.57     13.22 o 
  -2   1   4      532.16      460.28      9.97 o 
  -1   1   4     5198.37     5022.56     75.10 o 
   0   1   4     2986.52     3065.07     47.43 o 
   1   1   4    13695.36    13966.48    189.14 o 
   2   1   4      144.78      155.53      5.21 o 
   3   1   4     1092.29     1073.60     32.19 o 
   4   1   4      159.83      196.97      9.05 o 
   5   1   4      910.27      927.53     16.91 o 
   6   1   4     1808.65     1822.86     29.36 o 
   7   1   4     1360.47     1216.83     26.87 o 
   8   1   4       58.77       72.96     11.45 o 
   9   1   4       83.58       97.32     12.45 o 
  10   1   4      263.90      233.27     15.76 o 
  11   1   4      153.43      151.72     16.08 o 
  12   1   4        0.65        0.45     15.52 o 
  13   1   4      107.91       49.63     18.80 o 
  14   1   4        6.05       -9.71     18.30 o 
 -13   2   4       41.50       95.44     34.52 o 
 -12   2   4       57.69       39.83     29.97 o 
 -11   2   4       29.04       16.26     17.01 o 
 -10   2   4       15.88       -5.70     11.11 o 
  -9   2   4      686.62      713.67     24.55 o 
  -8   2   4     1290.82     1318.71     28.01 o 
  -7   2   4      311.26      320.17     14.89 o 
  -6   2   4        9.77        4.37      5.98 o 
  -5   2   4     1220.01     1166.58     22.50 o 
  -4   2   4       67.05       97.73      7.25 o 
  -3   2   4     1360.42     1371.15     24.13 o 
  -2   2   4     6409.20     6589.28     84.43 o 
  -1   2   4       67.50       69.10      4.60 o 
   0   2   4     4120.30     4233.47     54.75 o 
   1   2   4      198.14      225.14      6.99 o 
   2   2   4      853.61      894.24     14.71 o 
   3   2   4      599.99      627.43     15.30 o 
   4   2   4      440.96      414.38     12.85 o 
   5   2   4     2645.80     2575.74     45.31 o 
   6   2   4      618.96      598.91     12.93 o 
   7   2   4        1.66        6.20      7.54 o 
   8   2   4     2132.55     2124.65     77.35 o 
   9   2   4       25.31       43.25     10.07 o 
  10   2   4        3.59      -10.59     10.59 o 
  11   2   4      334.71      331.75     18.76 o 
  12   2   4      216.45      258.78     19.33 o 
  13   2   4      314.52      352.37     27.01 o 
  14   2   4       13.96       -3.10     18.27 o 
 -13   3   4        2.56      -11.27     30.46 o 
 -12   3   4       17.99       34.69     27.91 o 
 -11   3   4      450.20      360.69     27.22 o 
 -10   3   4      180.50      246.32     23.35 o 
  -9   3   4        0.15       -9.92      9.92 o 
  -8   3   4       55.23       51.22     11.34 o 
  -7   3   4     2166.53     2067.58     43.90 o 
  -6   3   4      697.86      651.48     17.18 o 
  -5   3   4      193.50      203.61      9.44 o 
  -4   3   4     1262.89     1122.21     21.45 o 
  -3   3   4     1335.43     1428.66     24.29 o 
  -2   3   4       61.84       62.30      5.87 o 
  -1   3   4     2624.58     2562.06     36.26 o 
   0   3   4     2065.21     2246.19     28.47 o 
   1   3   4     1155.00     1131.27     18.14 o 
   2   3   4       53.01       57.25      4.77 o 
   3   3   4      551.83      546.75     11.09 o 
   4   3   4     2155.50     2094.20     30.67 o 
   5   3   4      360.99      305.40     12.19 o 
   6   3   4      444.90      375.97      9.83 o 
   7   3   4     1573.47     1616.02     27.21 o 
   8   3   4      833.48      812.81     24.17 o 
   9   3   4      684.42      648.37     21.81 o 
  10   3   4      167.15      171.17     15.52 o 
  11   3   4      579.00      602.83     43.90 o 
  12   3   4      115.65      147.69     19.91 o 
  13   3   4      104.39       65.02     16.21 o 
  14   3   4      299.28      348.33     27.72 o 
  15   3   4      149.62      230.39     44.22 o 
 -12   4   4        3.20        0.38     28.35 o 
 -11   4   4      223.04      213.15     27.11 o 
 -10   4   4      464.72      480.50     23.40 o 
  -9   4   4      624.43      601.56     24.20 o 
  -8   4   4      805.01      769.56     26.36 o 
  -7   4   4       75.02       69.72     22.35 o 
  -6   4   4      165.87      190.05     13.03 o 
  -5   4   4     3589.81     3624.14     53.97 o 
  -4   4   4      970.99      974.29     20.05 o 
  -3   4   4      129.11      120.27      8.94 o 
  -2   4   4       16.58       54.23      5.70 o 
  -1   4   4     2816.00     2916.55     41.42 o 
   0   4   4      148.41      176.47      6.77 o 
   1   4   4        1.19        5.15      3.79 o 
   2   4   4     4264.00     4291.53     57.10 o 
   3   4   4     2058.72     2108.64     37.31 o 
   4   4   4     1906.33     1999.23     30.15 o 
   5   4   4     1292.48     1170.47     20.40 o 
   6   4   4     1854.03     1935.68     30.67 o 
   7   4   4       38.89       44.02      6.71 o 
   8   4   4     1444.97     1393.16     32.49 o 
   9   4   4       10.61       13.83     16.20 o 
  10   4   4      251.03      248.27     15.45 o 
  11   4   4       61.65       53.06     13.81 o 
  12   4   4      641.27      631.26     25.47 o 
  13   4   4     1348.30     1306.54     65.04 o 
  14   4   4      247.17      288.20     26.59 o 
  15   4   4      117.42       89.26     38.26 o 
 -11   5   4       91.94       73.65     29.32 o 
 -10   5   4     1254.33     1279.54     39.03 o 
  -9   5   4        0.28       -2.85     14.16 o 
  -8   5   4       39.56       39.17     12.27 o 
  -7   5   4     1719.80     1746.82     72.36 o 
  -6   5   4      272.48      253.00     20.71 o 
  -5   5   4      136.18      158.83     13.64 o 
  -4   5   4      238.85      208.40     16.36 o 
  -3   5   4      116.40      132.56      7.32 o 
  -2   5   4     1730.56     1583.53     26.48 o 
  -1   5   4     9244.52    10011.67    129.36 o 
   0   5   4     2318.39     2200.13     33.24 o 
   1   5   4    19965.55    20503.28    251.17 o 
   2   5   4     1185.19     1280.38     21.87 o 
   3   5   4      520.50      521.66     12.29 o 
   4   5   4      627.92      534.60     12.62 o 
   5   5   4       72.60       94.88      7.79 o 
   6   5   4      338.33      305.90     13.97 o 
   7   5   4      141.82      151.95      7.85 o 
   8   5   4     2749.36     2550.47     49.35 o 
   9   5   4      654.31      656.62     21.94 o 
  10   5   4      818.49      835.66     26.37 o 
  11   5   4      409.05      367.47     18.97 o 
  12   5   4       67.87       51.52     17.46 o 
  13   5   4        0.44      -14.71     14.71 o 
  14   5   4      757.05      790.03     39.09 o 
  15   5   4      236.29      233.28     30.72 o 
 -11   6   4      174.41      208.12     40.05 o 
 -10   6   4        2.62       18.91     26.83 o 
  -9   6   4      102.51       80.32     16.25 o 
  -8   6   4      250.58      234.48     19.15 o 
  -7   6   4       55.34       58.03     13.29 o 
  -6   6   4        7.09        4.00      9.62 o 
  -5   6   4      534.37      577.55     21.68 o 
  -4   6   4        7.20        9.75      8.42 o 
  -3   6   4      705.62      742.13     25.78 o 
  -2   6   4      270.36      257.98      8.96 o 
  -1   6   4     8352.42     8807.01    114.21 o 
   0   6   4      241.16      217.78      8.54 o 
   1   6   4     2316.49     2396.08     36.52 o 
   2   6   4     2798.82     2782.90     41.18 o 
   3   6   4      215.45      263.90      9.22 o 
   4   6   4      157.59      183.44     12.11 o 
   5   6   4      320.23      313.38     10.29 o 
   6   6   4     1739.95     1792.81     38.35 o 
   7   6   4     1799.45     1692.43     30.55 o 
   8   6   4      153.73      142.45      8.94 o 
   9   6   4      385.91      405.16     17.56 o 
  10   6   4      631.04      641.96     22.64 o 
  11   6   4        7.11      -10.95     17.34 o 
  12   6   4        0.95      -17.34     18.21 o 
  13   6   4        4.77      -16.04     16.04 o 
  14   6   4      228.94      265.33     27.52 o 
  15   6   4        1.48      -22.55     22.87 o 
 -10   7   4        0.53      -18.54     22.65 o 
  -9   7   4      189.57      241.79     28.38 o 
  -8   7   4      163.22      189.83     19.44 o 
  -7   7   4       14.77       21.82     13.05 o 
  -6   7   4        9.65        0.69     11.99 o 
  -5   7   4      546.11      539.62     23.89 o 
  -4   7   4      126.26      111.17     11.04 o 
  -3   7   4      341.25      351.38     16.26 o 
  -2   7   4     2729.16     2707.06     52.25 o 
  -1   7   4       13.17       12.21      5.89 o 
   0   7   4      130.42      145.56      7.87 o 
   1   7   4      181.66      243.11      9.35 o 
   2   7   4     2575.71     2316.22     36.56 o 
   3   7   4     4201.01     4659.49     65.06 o 
   4   7   4      449.29      472.88     13.18 o 
   5   7   4     4656.22     4591.70     73.92 o 
   6   7   4     1098.12     1169.88     22.95 o 
   7   7   4        2.78       -6.05      6.05 o 
   8   7   4     2128.03     2151.00     36.62 o 
   9   7   4      457.82      402.25     28.24 o 
  10   7   4      101.49       87.19     17.52 o 
  11   7   4        2.72      -12.44     12.44 o 
  12   7   4        6.21       23.85     25.15 o 
  13   7   4        1.09       -5.70     15.79 o 
  14   7   4       17.02       31.69     20.00 o 
  15   7   4      127.52      222.41     30.64 o 
  -9   8   4      332.39      357.19     30.31 o 
  -8   8   4       12.06        7.72     13.00 o 
  -7   8   4      464.61      467.45     23.47 o 
  -6   8   4       54.16       93.44     16.49 o 
  -5   8   4       79.14       51.11     13.22 o 
  -4   8   4      374.31      371.68     21.10 o 
  -3   8   4        2.39      -10.52     10.52 o 
  -2   8   4      995.04     1101.82     29.96 o 
  -1   8   4      446.51      448.29     17.77 o 
   0   8   4       12.97        7.57      5.70 o 
   1   8   4     2316.34     2371.41     38.42 o 
   2   8   4       29.58       26.51      7.35 o 
   3   8   4      174.64      157.50      8.83 o 
   4   8   4     2158.55     2166.82     58.78 o 
   5   8   4      589.39      603.33     15.82 o 
   6   8   4     1130.14     1180.65     23.94 o 
   7   8   4       85.79       76.39     10.34 o 
   8   8   4      207.50      194.04     12.56 o 
   9   8   4      246.28      253.68     20.03 o 
  10   8   4        5.25      -12.10     12.10 o 
  11   8   4      374.01      398.73     26.25 o 
  12   8   4      165.33      107.85     21.54 o 
  13   8   4        0.25        5.80     24.28 o 
  14   8   4      159.15      156.28     40.40 o 
  15   8   4        0.07      -19.71     19.71 o 
  -9   9   4        2.89      -13.93     30.08 o 
  -8   9   4      318.04      371.98     29.11 o 
  -7   9   4        0.62      -13.47     13.47 o 
  -6   9   4        5.45       -3.64     11.76 o 
  -5   9   4      385.18      390.47     21.04 o 
  -4   9   4      148.85      189.18     17.62 o 
  -3   9   4       70.77       94.79     19.24 o 
  -2   9   4      787.04      751.24     27.23 o 
  -1   9   4      719.72      724.85     24.23 o 
   0   9   4     1431.66     1378.07     41.74 o 
   1   9   4      444.39      478.56     18.40 o 
   2   9   4     1359.56     1372.16     26.92 o 
   3   9   4      152.91      194.44     15.84 o 
   4   9   4       52.32       35.85      7.32 o 
   5   9   4      322.54      287.26     11.84 o 
   6   9   4       73.91       98.49     11.58 o 
   7   9   4      277.03      301.19     22.22 o 
   8   9   4       41.16       56.46     14.39 o 
   9   9   4     1355.17     1184.31     42.08 o 
  10   9   4     1436.04     1331.26     46.70 o 
  11   9   4      101.27       78.57     17.80 o 
  12   9   4      548.74      549.85     32.43 o 
  13   9   4      135.76      139.10     46.88 o 
  14   9   4       18.40        2.67     20.84 o 
  15   9   4        0.19      -11.96     26.61 o 
  -8  10   4       98.03      149.80     40.32 o 
  -7  10   4       76.42      116.63     20.04 o 
  -6  10   4        2.70       12.72     16.55 o 
  -5  10   4      693.94      667.18     42.27 o 
  -4  10   4        3.33      -11.84     11.84 o 
  -3  10   4       40.94       22.22     12.42 o 
  -2  10   4      750.07      810.39     28.04 o 
  -1  10   4        0.77       -5.33      8.82 o 
   0  10   4      100.65       85.80     12.52 o 
   1  10   4     1122.32     1119.24     30.80 o 
   2  10   4       83.08       69.04     11.10 o 
   3  10   4      468.10      474.69     16.37 o 
   4  10   4      551.54      552.49     20.18 o 
   5  10   4       61.91       88.69     11.25 o 
   6  10   4      127.24      150.78     14.15 o 
   7  10   4       81.20       60.01     14.81 o 
   8  10   4      558.02      541.49     21.41 o 
   9  10   4      540.28      500.92     28.03 o 
  10  10   4       80.31       88.13     29.02 o 
  11  10   4     1328.96     1356.52     49.64 o 
  12  10   4        1.25      -14.96     14.96 o 
  13  10   4      205.65      254.22     35.63 o 
  14  10   4      135.90      167.91     28.72 o 
  -7  11   4       89.54       95.33     41.49 o 
  -6  11   4       98.03      123.10     20.18 o 
  -5  11   4       21.95       18.28     15.51 o 
  -4  11   4      300.79      308.00     21.21 o 
  -3  11   4       70.55       63.30     14.93 o 
  -2  11   4       64.75       63.83     13.98 o 
  -1  11   4      221.00      220.82     17.07 o 
   0  11   4      156.67      154.73     16.43 o 
   1  11   4       61.92       57.30     11.98 o 
   2  11   4       70.86       70.24     12.19 o 
   3  11   4      110.68       87.63     22.76 o 
   4  11   4       18.92       35.17     10.69 o 
   5  11   4      316.79      318.99     17.11 o 
   6  11   4        2.76       -7.39      9.74 o 
   7  11   4      744.68      763.38     30.52 o 
   8  11   4       15.85       -7.39     10.33 o 
   9  11   4      460.09      451.65     27.46 o 
  10  11   4      762.79      711.83     35.37 o 
  11  11   4     1087.89     1053.79     44.58 o 
  12  11   4       50.69       28.07     18.05 o 
  13  11   4        4.88      -18.43     18.43 o 
  14  11   4      386.83      409.11     32.09 o 
  -5  12   4      146.97      204.99     23.36 o 
  -4  12   4        2.98        0.32     14.87 o 
  -3  12   4        4.38        2.84     15.78 o 
  -2  12   4      173.33      200.04     20.23 o 
  -1  12   4      370.63      385.51     21.60 o 
   0  12   4       11.12      -11.46     11.46 o 
   1  12   4       11.10       23.99     14.81 o 
   2  12   4      530.53      557.98     30.70 o 
   3  12   4      211.36      228.02     27.53 o 
   4  12   4        0.89        3.90     13.99 o 
   5  12   4     2208.92     2043.29     59.61 o 
   6  12   4        2.08       -3.95     11.37 o 
   7  12   4      466.10      447.12     21.45 o 
   8  12   4      171.64      199.29     18.39 o 
   9  12   4        2.71       -1.98     12.19 o 
  10  12   4      404.31      409.12     28.61 o 
  11  12   4       14.41        6.04     17.43 o 
  12  12   4      104.54      113.59     24.65 o 
  13  12   4      152.68      186.21     29.54 o 
  -4  13   4       81.08       43.37     20.26 o 
  -3  13   4        9.82       -0.06     16.12 o 
  -2  13   4      715.28      791.16     31.81 o 
  -1  13   4       97.94       61.55     16.73 o 
   0  13   4      146.93      160.44     26.75 o 
   1  13   4      380.72      377.18     27.43 o 
   2  13   4       79.68       72.13     19.07 o 
   3  13   4       20.52       27.61     15.89 o 
   4  13   4      545.74      458.43     28.52 o 
   5  13   4      978.95     1012.49     41.72 o 
   6  13   4      719.24      665.94     27.47 o 
   7  13   4      448.00      478.04     23.37 o 
   8  13   4      305.42      265.18     28.68 o 
   9  13   4       14.55        5.74     12.73 o 
  10  13   4      236.90      230.77     45.28 o 
  11  13   4      299.20      309.60     28.25 o 
  12  13   4       32.19        7.42     33.28 o 
  13  13   4       22.06        5.37     34.04 o 
  -2  14   4        0.58      -14.82     19.47 o 
  -1  14   4      214.51      240.15     30.09 o 
   0  14   4      213.33      272.14     31.04 o 
   1  14   4        0.73        9.58     18.53 o 
   2  14   4      239.96      260.11     29.67 o 
   3  14   4        4.43       -8.62     17.06 o 
   4  14   4      674.37      717.84     42.11 o 
   5  14   4       72.57       75.31     35.47 o 
   6  14   4      149.57      120.84     21.09 o 
   7  14   4      915.19      764.59     31.25 o 
   8  14   4        0.67      -12.98     12.98 o 
   9  14   4       67.21       78.47     17.45 o 
  10  14   4       84.46      103.71     27.15 o 
  11  14   4       15.65      -19.96     19.96 o 
   0  15   4      101.63      103.31     26.06 o 
   1  15   4      535.12      576.00     37.60 o 
   2  15   4      284.37      319.02     36.58 o 
   3  15   4        2.47       12.34     19.01 o 
   4  15   4        4.13       -3.22     19.08 o 
   5  15   4       62.71       32.20     20.85 o 
   6  15   4       50.80        3.48     17.59 o 
   7  15   4        1.18      -14.97     17.82 o 
   8  15   4      383.11      332.20     25.03 o 
   9  15   4        1.81       46.77     27.91 o 
  10  15   4       43.30       33.65     23.22 o 
  11  15   4       89.25       69.21     36.80 o 
   2  16   4        8.10       -3.96     33.49 o 
   3  16   4       54.56       95.24     49.05 o 
   4  16   4       39.22        7.84     22.85 o 
   5  16   4      418.27      367.52     30.78 o 
   6  16   4       58.28       59.92     27.26 o 
   7  16   4      152.88      188.86     29.09 o 
   8  16   4      128.00      165.78     29.34 o 
  -7 -14   5       10.81      -15.50     29.21 o 
  -6 -14   5      110.99      157.40     28.63 o 
  -5 -14   5        7.70        8.65     29.84 o 
  -4 -14   5       81.59      101.70     29.56 o 
  -3 -14   5      134.13      169.38     28.53 o 
  -2 -14   5      550.73      601.48     51.60 o 
 -10 -13   5      229.00      312.33     26.12 o 
  -9 -13   5       36.56        9.51     17.46 o 
  -8 -13   5       20.74       -3.42     15.94 o 
  -7 -13   5      297.77      282.16     30.54 o 
  -6 -13   5       69.78       44.97     20.63 o 
  -5 -13   5      125.46      106.03     24.99 o 
  -4 -13   5       38.92       32.33     35.50 o 
  -3 -13   5        9.48      -17.83     17.83 o 
  -2 -13   5       40.16       36.39     25.93 o 
  -1 -13   5        2.13       -1.99     19.53 o 
   0 -13   5      323.80      395.03     58.15 o 
   1 -13   5       42.58       39.67     24.08 o 
 -11 -12   5        0.44        4.51     19.29 o 
 -10 -12   5        6.79        7.27     17.33 o 
  -9 -12   5      193.42      212.52     55.83 o 
  -8 -12   5       30.52        2.80     15.34 o 
  -7 -12   5      597.16      621.74     28.56 o 
  -6 -12   5       11.31        3.10     22.52 o 
  -5 -12   5      178.85      188.35     31.11 o 
  -4 -12   5       46.23       37.62     17.17 o 
  -3 -12   5        0.94       -9.38     17.13 o 
  -2 -12   5      100.00       95.74     31.03 o 
  -1 -12   5      269.66      277.01     30.51 o 
   0 -12   5      861.09      895.55     50.35 o 
   1 -12   5       84.87      113.97     23.62 o 
   2 -12   5        4.37       -0.93     20.52 o 
   3 -12   5       84.27       57.39     27.40 o 
 -12 -11   5       83.02       84.82     21.51 o 
 -11 -11   5        0.17      -15.41     15.41 o 
 -10 -11   5        4.10      -13.77     13.77 o 
  -9 -11   5      776.70      705.20     30.39 o 
  -8 -11   5        2.72       12.54     20.14 o 
  -7 -11   5       28.31       23.53     14.11 o 
  -6 -11   5      261.21      281.12     19.93 o 
  -5 -11   5        7.88      -12.60     12.60 o 
  -4 -11   5        8.43       14.81     17.67 o 
  -3 -11   5      447.33      518.92     30.25 o 
  -2 -11   5        0.59        3.58     16.03 o 
  -1 -11   5       17.27      -14.74     14.74 o 
   0 -11   5      315.49      314.16     26.69 o 
   1 -11   5        0.97       -7.26     15.36 o 
   2 -11   5       43.26       46.54     20.27 o 
   3 -11   5        1.22      -17.13     17.13 o 
   4 -11   5      193.48      228.47     30.89 o 
   5 -11   5       69.39       89.87     21.41 o 
 -13 -10   5        9.03        0.49     30.13 o 
 -12 -10   5       78.66      112.19     19.99 o 
 -11 -10   5      111.47      102.30     18.78 o 
 -10 -10   5      176.72      195.45     20.88 o 
  -9 -10   5      147.40      144.59     19.15 o 
  -8 -10   5     1451.50     1443.46     48.17 o 
  -7 -10   5      310.13      293.22     19.23 o 
  -6 -10   5      397.93      375.51     35.06 o 
  -5 -10   5      195.76      219.30     16.68 o 
  -4 -10   5      352.79      335.94     33.41 o 
  -3 -10   5     1451.96     1485.02     50.12 o 
  -2 -10   5      138.92      157.32     21.26 o 
  -1 -10   5        1.05        0.87     14.78 o 
   0 -10   5      756.34      669.85     33.99 o 
   1 -10   5       54.09       39.12     16.52 o 
   2 -10   5       17.38       32.98     15.18 o 
   3 -10   5        2.41       -0.72     12.85 o 
   4 -10   5        8.12      -16.15     16.15 o 
   5 -10   5       69.03      112.06     19.33 o 
   6 -10   5      271.96      292.92     41.73 o 
 -13  -9   5       16.53        5.64     29.05 o 
 -12  -9   5      199.30      227.63     22.60 o 
 -11  -9   5       50.11       36.85     16.13 o 
 -10  -9   5        0.43        4.49     24.39 o 
  -9  -9   5     1013.52     1006.78     43.14 o 
  -8  -9   5      326.57      308.61     33.79 o 
  -7  -9   5       27.70       27.47     12.31 o 
  -6  -9   5      410.38      377.07     19.63 o 
  -5  -9   5       54.55       58.40     12.77 o 
  -4  -9   5      451.57      474.72     21.29 o 
  -3  -9   5      919.94      957.98     29.27 o 
  -2  -9   5      502.09      505.10     23.60 o 
  -1  -9   5      491.71      478.60     39.89 o 
   0  -9   5      127.56      106.76     18.84 o 
   1  -9   5      592.15      553.09     29.79 o 
   2  -9   5        2.00      -10.40     10.63 o 
   3  -9   5        1.33        8.09     13.23 o 
   4  -9   5       90.07      104.70     16.13 o 
   5  -9   5       22.63       13.54     29.27 o 
   6  -9   5      323.61      336.34     28.72 o 
   7  -9   5      173.85      200.70     28.71 o 
 -13  -8   5       75.69       56.99     34.06 o 
 -12  -8   5       69.02       86.15     17.94 o 
 -11  -8   5      115.39       81.05     25.73 o 
 -10  -8   5      590.48      552.13     25.20 o 
  -9  -8   5       54.18       65.09     14.74 o 
  -8  -8   5       63.82       57.25     13.69 o 
  -7  -8   5       98.40      137.83     15.79 o 
  -6  -8   5     1388.29     1391.37     36.53 o 
  -5  -8   5        7.45        1.79      8.21 o 
  -4  -8   5      389.08      400.29     18.81 o 
  -3  -8   5      582.59      524.86     20.78 o 
  -2  -8   5      124.50      102.99     13.09 o 
  -1  -8   5        1.56        3.68      9.56 o 
   0  -8   5     1061.84     1145.27     30.18 o 
   1  -8   5      157.79      145.56     23.92 o 
   2  -8   5       97.99      112.90     15.96 o 
   3  -8   5      150.40      174.80     16.57 o 
   4  -8   5      564.06      557.56     23.91 o 
   5  -8   5       87.59       69.34     24.82 o 
   6  -8   5       61.87      109.07     16.91 o 
   7  -8   5      312.81      356.36     59.05 o 
   8  -8   5      150.92      105.82     25.09 o 
 -14  -7   5       15.27      -30.57     30.57 o 
 -13  -7   5       53.46       48.57     49.62 o 
 -12  -7   5       97.13      123.13     25.56 o 
 -11  -7   5      106.00      114.40     17.38 o 
 -10  -7   5       35.70       40.49     17.37 o 
  -9  -7   5       66.69       61.83     13.37 o 
  -8  -7   5      234.96      251.97     20.30 o 
  -7  -7   5     2333.54     2281.03     49.69 o 
  -6  -7   5      134.56      135.63     14.16 o 
  -5  -7   5      622.62      599.46     27.35 o 
  -4  -7   5       60.94       41.13     10.12 o 
  -3  -7   5        8.36       16.43      8.78 o 
  -2  -7   5       88.88       88.58     11.55 o 
  -1  -7   5       58.91       65.84      9.69 o 
   0  -7   5     1396.42     1409.79     32.73 o 
   1  -7   5       10.57       14.58      8.94 o 
   2  -7   5      639.05      645.01     36.88 o 
   3  -7   5     2079.93     2056.91     80.12 o 
   4  -7   5       63.13       76.23     13.28 o 
   5  -7   5       54.22       68.66     13.41 o 
   6  -7   5      266.92      274.50     19.71 o 
   7  -7   5       78.70       65.04     20.28 o 
   8  -7   5        0.69      -17.35     18.28 o 
   9  -7   5      203.32      201.24     31.06 o 
 -14  -6   5        6.88       14.31     33.17 o 
 -13  -6   5       70.82       95.67     23.36 o 
 -12  -6   5      246.16      246.10     21.76 o 
 -11  -6   5      140.79      113.72     21.51 o 
 -10  -6   5       31.27       13.02     12.87 o 
  -9  -6   5      365.56      413.77     19.80 o 
  -8  -6   5     1420.05     1408.52     36.21 o 
  -7  -6   5       94.93      101.24     13.19 o 
  -6  -6   5      811.09      772.20     24.39 o 
  -5  -6   5        1.71       -1.20      8.04 o 
  -4  -6   5      746.66      792.06     23.28 o 
  -3  -6   5        2.92        2.60      7.33 o 
  -2  -6   5       20.29       42.04      7.94 o 
  -1  -6   5      229.40      203.15      9.51 o 
   0  -6   5      916.94      920.86     28.43 o 
   1  -6   5     1077.73     1062.71     22.88 o 
   2  -6   5     1680.48     1728.47     38.14 o 
   3  -6   5       22.37       28.54      9.16 o 
   4  -6   5      997.84     1011.02     43.94 o 
   5  -6   5      710.31      731.39     25.22 o 
   6  -6   5      292.97      295.53     17.88 o 
   7  -6   5       76.82       92.59     19.95 o 
   8  -6   5        2.38       -5.65     15.02 o 
   9  -6   5      442.59      439.05     32.67 o 
  10  -6   5        1.97      -23.90     23.90 o 
 -14  -5   5      135.15      134.41     44.60 o 
 -13  -5   5      193.10      225.30     41.14 o 
 -12  -5   5       56.70       70.83     16.22 o 
 -11  -5   5      108.27      138.80     29.09 o 
 -10  -5   5      450.58      483.30     22.08 o 
  -9  -5   5      196.20      235.84     25.94 o 
  -8  -5   5      387.68      325.54     17.36 o 
  -7  -5   5      581.44      478.98     19.34 o 
  -6  -5   5       56.13       80.21     11.14 o 
  -5  -5   5        3.92       -1.98      7.40 o 
  -4  -5   5      341.27      404.29     16.04 o 
  -3  -5   5     1376.07     1300.38     28.76 o 
  -2  -5   5      181.00      194.45      8.38 o 
  -1  -5   5        0.47       -4.81      4.81 o 
   0  -5   5     3492.05     3504.10     51.86 o 
   1  -5   5       39.53       54.15      7.60 o 
   2  -5   5        2.54       -3.71      6.27 o 
   3  -5   5      319.41      320.19     12.02 o 
   4  -5   5     1079.81     1018.87     30.21 o 
   5  -5   5       23.61       28.43     13.64 o 
   6  -5   5      378.45      360.58     18.50 o 
   7  -5   5      579.70      612.77     38.29 o 
   8  -5   5        4.22       -1.46     16.75 o 
   9  -5   5       28.27       25.74     17.60 o 
  10  -5   5      304.42      297.74     29.02 o 
  11  -5   5        0.11       -6.64     20.93 o 
 -14  -4   5       29.34       13.55     30.35 o 
 -13  -4   5        5.48        0.54     26.56 o 
 -12  -4   5      817.32      805.71     40.20 o 
 -11  -4   5       92.96       88.32     22.78 o 
 -10  -4   5      390.74      405.77     20.33 o 
  -9  -4   5      784.81      757.80     25.65 o 
  -8  -4   5     1602.79     1505.63     36.53 o 
  -7  -4   5     1177.07     1132.07     29.43 o 
  -6  -4   5       47.42       69.16      7.26 o 
  -5  -4   5     1778.48     1744.08     35.31 o 
  -4  -4   5     2557.56     2625.84     39.67 o 
  -3  -4   5     6473.59     6970.12     91.68 o 
  -2  -4   5     1719.27     1871.92     29.98 o 
  -1  -4   5       62.40       35.59      5.82 o 
   0  -4   5     1681.62     2171.17     38.44 o 
   1  -4   5      334.63      264.24      9.99 o 
   2  -4   5     2411.36     2491.36     39.31 o 
   3  -4   5     1224.49     1216.17     23.71 o 
   4  -4   5       24.60       13.37      6.29 o 
   5  -4   5       52.59       58.99     10.49 o 
   6  -4   5      793.34      762.39     24.50 o 
   7  -4   5        0.41        3.74     16.04 o 
   8  -4   5       24.16       14.30     14.66 o 
   9  -4   5      654.10      668.65     36.23 o 
  10  -4   5      111.46      145.02     22.70 o 
  11  -4   5        5.10      -10.61     18.27 o 
  12  -4   5      106.98       55.88     35.82 o 
 -14  -3   5       50.48       16.80     36.26 o 
 -13  -3   5      152.12      104.60     37.67 o 
 -12  -3   5      578.02      628.50     33.40 o 
 -11  -3   5       57.68       26.40     13.90 o 
 -10  -3   5      567.21      531.12     22.32 o 
  -9  -3   5     1089.15     1051.70     30.15 o 
  -8  -3   5     1596.00     1542.55     33.39 o 
  -7  -3   5       63.72       54.27      8.08 o 
  -6  -3   5     7966.45     8011.80    106.39 o 
  -5  -3   5      338.19      315.14     10.42 o 
  -4  -3   5     2380.94     2558.94     38.62 o 
  -3  -3   5     3255.51     3306.92     47.09 o 
  -2  -3   5      419.06      409.48     10.69 o 
  -1  -3   5      586.02      648.04     14.15 o 
   0  -3   5     2820.06     2834.58     41.58 o 
   1  -3   5       27.48       35.22      5.48 o 
   2  -3   5     1955.35     1960.77     31.59 o 
   3  -3   5      819.42      906.98     24.73 o 
   4  -3   5     5682.21     5796.24     79.44 o 
   5  -3   5       46.69       63.62      7.86 o 
   6  -3   5       29.99       30.71      8.96 o 
   7  -3   5      207.51      233.84     20.08 o 
   8  -3   5       60.72       50.38     16.23 o 
   9  -3   5      248.03      270.27     27.78 o 
  10  -3   5      399.06      361.20     29.89 o 
  11  -3   5       37.40       43.62     21.22 o 
  12  -3   5      654.14      598.09     37.23 o 
 -13  -2   5        3.11       28.62     31.00 o 
 -12  -2   5        7.42       -2.10     16.90 o 
 -11  -2   5       65.35       52.80     19.59 o 
 -10  -2   5      707.44      690.04     25.01 o 
  -9  -2   5       93.87      111.68     11.52 o 
  -8  -2   5       71.05       59.08      9.09 o 
  -7  -2   5      122.35      119.92     12.98 o 
  -6  -2   5     1345.72     1266.31     24.44 o 
  -5  -2   5       17.02       14.29      5.24 o 
  -4  -2   5     4099.08     4165.33     70.29 o 
  -3  -2   5     3646.51     3772.29     52.29 o 
  -2  -2   5      333.89      376.90     10.07 o 
  -1  -2   5     2795.31     2929.61     41.55 o 
   0  -2   5      235.34      205.14      8.75 o 
   1  -2   5      666.78      763.61     15.49 o 
   2  -2   5     3436.00     3440.19     48.64 o 
   3  -2   5     4150.83     4130.68     94.53 o 
   4  -2   5     1376.73     1467.67     25.73 o 
   5  -2   5       12.72       18.38      5.71 o 
   6  -2   5      896.79      863.56     25.45 o 
   7  -2   5       97.58      118.64     12.28 o 
   8  -2   5      178.97      210.92     22.18 o 
   9  -2   5      845.38      810.47     35.88 o 
  10  -2   5      743.39      776.52     36.35 o 
  11  -2   5      128.35      122.91     49.62 o 
  12  -2   5        2.88       -6.66     19.01 o 
  13  -2   5      183.95      249.41     33.18 o 
 -12  -1   5      177.86      272.61     33.87 o 
 -11  -1   5       99.57      106.52     13.41 o 
 -10  -1   5        0.79       -1.66      9.01 o 
  -9  -1   5      142.62      174.50     13.30 o 
  -8  -1   5      401.03      387.91     14.26 o 
  -7  -1   5      103.38      114.05      9.51 o 
  -6  -1   5     1534.56     1504.33     45.69 o 
  -5  -1   5      488.51      544.08     13.82 o 
  -4  -1   5     4021.71     3927.41     54.72 o 
  -3  -1   5       55.16       68.93      6.80 o 
  -2  -1   5     2845.13     2709.24     38.42 o 
  -1  -1   5     3905.45     3823.74     76.89 o 
   0  -1   5     1298.74     1373.79     22.24 o 
   1  -1   5     5656.70     6128.12     79.34 o 
   2  -1   5     1669.18     1667.10     26.23 o 
   3  -1   5       11.91        7.54      4.34 o 
   4  -1   5     2052.42     2032.75     31.79 o 
   5  -1   5     1379.28     1409.56     25.00 o 
   6  -1   5      938.30      869.57     19.04 o 
   7  -1   5     1435.78     1316.43     61.10 o 
   8  -1   5       12.63        6.21      8.98 o 
   9  -1   5      387.01      378.92     31.24 o 
  10  -1   5       21.75       38.38     14.40 o 
  11  -1   5       11.66      -13.85     14.64 o 
  12  -1   5      279.92      279.12     25.45 o 
  13  -1   5       43.61        0.42     25.31 o 
 -12   0   5       11.86       23.74     23.41 o 
 -11   0   5      289.94      263.78     17.50 o 
 -10   0   5      127.72      156.75     15.43 o 
  -9   0   5      199.28      177.98     11.83 o 
  -8   0   5      615.60      601.94     17.90 o 
  -7   0   5      421.42      389.80     13.62 o 
  -6   0   5       14.79       11.26      5.92 o 
  -5   0   5      731.34      856.83     18.28 o 
  -4   0   5      506.40      572.34     13.45 o 
  -3   0   5      795.17      724.48     14.39 o 
  -2   0   5     2914.62     2837.62     39.58 o 
  -1   0   5      722.44      762.79     13.69 o 
   0   0   5     1681.91     1827.25     26.91 o 
   1   0   5      187.41      213.52      7.81 o 
   2   0   5       84.95       85.00      5.48 o 
   3   0   5      472.83      496.53     11.03 o 
   4   0   5     2413.76     2336.24     34.70 o 
   5   0   5     2534.67     2654.54     39.48 o 
   6   0   5      668.72      642.42     16.08 o 
   7   0   5      328.33      272.36     18.68 o 
   8   0   5      210.91      173.92     12.89 o 
   9   0   5      200.42      202.31     14.16 o 
  10   0   5      241.61      275.97     67.58 o 
  11   0   5      293.14      283.20     35.55 o 
  12   0   5       27.16       28.13     22.17 o 
  13   0   5       49.85       53.89     20.75 o 
  14   0   5       23.59       -4.79     41.52 o 
 -13   1   5       15.24       13.66     28.78 o 
 -12   1   5      366.30      357.54     37.78 o 
 -11   1   5        4.19       -6.94     15.24 o 
 -10   1   5       30.01       33.73     11.79 o 
  -9   1   5      122.60      145.43     14.05 o 
  -8   1   5       20.31        8.01      7.79 o 
  -7   1   5     1009.46      958.85     24.02 o 
  -6   1   5        6.88        2.87      5.86 o 
  -5   1   5     1236.75     1326.50     24.46 o 
  -4   1   5     1314.00     1225.32     22.08 o 
  -3   1   5      132.77      114.24      6.12 o 
  -2   1   5     1233.66     1255.00     20.27 o 
  -1   1   5     3884.78     3971.93     61.82 o 
   0   1   5     2156.98     2156.07     30.22 o 
   1   1   5     3122.01     3043.83     44.27 o 
   2   1   5     2226.63     2283.03     32.39 o 
   3   1   5    10296.27    10374.12    129.58 o 
   4   1   5        7.85        2.68      5.18 o 
   5   1   5        9.20        5.87      5.71 o 
   6   1   5     3808.76     3578.23     50.86 o 
   7   1   5      801.56      781.90     22.50 o 
   8   1   5      108.72      106.03     11.86 o 
   9   1   5      741.37      719.68     23.95 o 
  10   1   5        0.75      -11.18     11.18 o 
  11   1   5       22.76       33.49     12.45 o 
  12   1   5       91.75      100.60     20.02 o 
  13   1   5      109.55      165.65     24.83 o 
  14   1   5       58.63       46.48     20.84 o 
 -13   2   5      126.10      175.87     39.35 o 
 -12   2   5      192.09      176.85     37.13 o 
 -11   2   5      102.79      101.70     20.33 o 
 -10   2   5      166.34      227.06     18.56 o 
  -9   2   5     1603.22     1562.12     38.72 o 
  -8   2   5        7.39        0.39      7.97 o 
  -7   2   5      655.08      663.69     18.37 o 
  -6   2   5      587.11      528.22     15.16 o 
  -5   2   5      243.83      225.46      9.64 o 
  -4   2   5       87.51       89.02      7.03 o 
  -3   2   5     2562.64     2619.65     62.34 o 
  -2   2   5       61.39       63.87      7.36 o 
  -1   2   5      716.00      762.69     17.54 o 
   0   2   5       27.53       19.04      3.52 o 
   1   2   5     4303.48     4461.12     60.88 o 
   2   2   5     1789.20     1660.86     40.97 o 
   3   2   5      364.15      386.59     18.44 o 
   4   2   5     1901.86     2055.96     37.40 o 
   5   2   5      318.82      331.11     12.67 o 
   6   2   5     1957.31     1886.54     37.70 o 
   7   2   5       12.84       11.72      7.13 o 
   8   2   5      151.67      167.59     11.64 o 
   9   2   5      191.19      178.51     12.98 o 
  10   2   5       31.09       29.00     10.63 o 
  11   2   5      194.17      220.12     16.59 o 
  12   2   5     1114.78     1080.29     38.70 o 
  13   2   5       90.53       53.46     20.07 o 
  14   2   5       72.25       56.88     21.89 o 
 -12   3   5       97.51      102.43     32.57 o 
 -11   3   5        2.55        7.48     26.94 o 
 -10   3   5     1353.04     1286.36     36.74 o 
  -9   3   5      616.89      609.27     23.65 o 
  -8   3   5      977.04      998.04     29.02 o 
  -7   3   5     1670.85     1672.04     48.41 o 
  -6   3   5     1598.54     1540.88     29.20 o 
  -5   3   5      433.71      466.09     13.94 o 
  -4   3   5     1135.15     1198.69     22.72 o 
  -3   3   5     1916.60     1881.80     30.46 o 
  -2   3   5      812.35      862.35     24.90 o 
  -1   3   5      523.55      566.01     12.29 o 
   0   3   5     9349.68     9355.31    208.00 o 
   1   3   5     1723.28     1559.29     23.78 o 
   2   3   5       46.11       62.06      4.99 o 
   3   3   5     2114.06     1970.40     41.77 o 
   4   3   5      822.53      844.79     19.87 o 
   5   3   5     1319.08     1312.75     27.89 o 
   6   3   5      106.25      105.77      9.47 o 
   7   3   5      825.74      791.76     27.99 o 
   8   3   5      710.43      725.32     23.31 o 
   9   3   5      191.07      180.33     13.38 o 
  10   3   5     1049.09     1001.06     29.69 o 
  11   3   5      606.82      583.90     23.81 o 
  12   3   5      375.81      329.33     19.61 o 
  13   3   5      490.91      435.63     23.43 o 
  14   3   5       71.09       87.44     22.58 o 
  15   3   5       49.52       17.13     34.20 o 
 -12   4   5       35.36       27.86     29.43 o 
 -11   4   5       61.73       78.15     22.15 o 
 -10   4   5      154.15      156.11     23.66 o 
  -9   4   5      392.59      426.33     21.08 o 
  -8   4   5      458.26      359.81     40.71 o 
  -7   4   5     1019.93     1109.19     30.79 o 
  -6   4   5      485.63      440.83     18.06 o 
  -5   4   5       69.26       75.31     12.12 o 
  -4   4   5     1160.07     1097.67     22.00 o 
  -3   4   5       41.96       55.77      7.34 o 
  -2   4   5      396.70      365.77     10.60 o 
  -1   4   5     3749.46     3665.74     50.88 o 
   0   4   5       32.15       34.24      5.27 o 
   1   4   5     2177.61     2243.65     33.01 o 
   2   4   5     8381.86     8510.04    107.73 o 
   3   4   5        8.87        9.72      4.83 o 
   4   4   5      241.03      198.40      7.28 o 
   5   4   5      390.45      320.08      9.15 o 
   6   4   5     2223.18     2215.30     33.85 o 
   7   4   5      165.77      176.83     10.69 o 
   8   4   5      126.34      122.82     11.00 o 
   9   4   5     1830.33     1821.87     40.73 o 
  10   4   5        4.28       -8.94      8.94 o 
  11   4   5      104.63      101.94     14.47 o 
  12   4   5      598.29      643.79     25.74 o 
  13   4   5       21.70       -6.80     13.72 o 
  14   4   5       23.31       46.63     19.62 o 
  15   4   5        6.36        8.78     25.91 o 
 -11   5   5       20.67       46.34     27.42 o 
 -10   5   5       66.67       56.26     19.16 o 
  -9   5   5       40.29       62.55     14.71 o 
  -8   5   5       11.52       -7.43     17.89 o 
  -7   5   5      166.86      161.31     25.06 o 
  -6   5   5      929.71      880.32     26.85 o 
  -5   5   5      389.16      376.42     16.69 o 
  -4   5   5      391.45      430.95     17.46 o 
  -3   5   5     2168.97     2198.00     35.41 o 
  -2   5   5       20.77       13.10      5.00 o 
  -1   5   5      187.68      228.23      8.60 o 
   0   5   5     1606.21     1548.29     25.62 o 
   1   5   5       85.72       83.96      6.32 o 
   2   5   5      397.22      370.28     10.39 o 
   3   5   5       14.80        4.47      4.34 o 
   4   5   5       30.16       19.63      4.74 o 
   5   5   5      890.33      791.26     16.26 o 
   6   5   5       71.76       81.14      6.51 o 
   7   5   5     1603.24     1610.91     27.90 o 
   8   5   5      338.70      312.73     14.91 o 
   9   5   5      264.89      218.51     13.75 o 
  10   5   5      491.45      498.47     20.37 o 
  11   5   5      154.66      182.79     17.16 o 
  12   5   5      125.27      206.87     19.00 o 
  13   5   5       33.75       10.33     16.36 o 
  14   5   5       14.93      -13.02     18.45 o 
  15   5   5      196.38      204.72     30.04 o 
 -11   6   5      124.52      148.39     39.78 o 
 -10   6   5        3.16       -4.28     17.37 o 
  -9   6   5      192.34      168.23     23.63 o 
  -8   6   5       21.23       16.71     15.08 o 
  -7   6   5      120.54      109.81     14.88 o 
  -6   6   5       83.16       67.87     12.68 o 
  -5   6   5      140.96      174.54     14.44 o 
  -4   6   5      195.38      201.35     13.01 o 
  -3   6   5      312.83      308.71     14.48 o 
  -2   6   5      134.88      131.19     12.99 o 
  -1   6   5      276.75      427.17     12.36 o 
   0   6   5     1763.32     1666.80     28.05 o 
   1   6   5     1545.29     1810.60     30.75 o 
   2   6   5     3712.37     4134.49     57.76 o 
   3   6   5     2935.48     2770.06     48.54 o 
   4   6   5      169.09      209.64      8.71 o 
   5   6   5       37.82       46.78      8.97 o 
   6   6   5     3988.00     3991.98     57.18 o 
   7   6   5      179.46      167.12      8.66 o 
   8   6   5       20.25       14.68      8.55 o 
   9   6   5     1930.26     1828.92     40.49 o 
  10   6   5      140.81      143.49     14.12 o 
  11   6   5       15.41       26.75     14.42 o 
  12   6   5       65.34       63.41     17.18 o 
  13   6   5      169.81      217.68     26.10 o 
  14   6   5       71.68      156.45     24.44 o 
  15   6   5        6.55       19.58     20.23 o 
 -10   7   5       49.30       40.36     22.70 o 
  -9   7   5        2.29       -9.47     19.51 o 
  -8   7   5      423.57      437.48     22.89 o 
  -7   7   5       76.75       78.92     14.42 o 
  -6   7   5      416.13      390.77     25.56 o 
  -5   7   5       39.65       37.92     12.11 o 
  -4   7   5       67.79       69.04     11.97 o 
  -3   7   5      800.06      729.58     23.70 o 
  -2   7   5       19.09       30.48     11.42 o 
  -1   7   5     3611.71     3537.90     67.95 o 
   0   7   5      150.31      163.11      8.54 o 
   1   7   5     3437.86     3471.68     50.95 o 
   2   7   5      970.28      874.29     18.65 o 
   3   7   5      833.29      910.95     19.30 o 
   4   7   5     1568.64     1647.53     28.80 o 
   5   7   5      522.28      593.27     18.45 o 
   6   7   5        5.85        9.88      5.74 o 
   7   7   5       86.59      107.82      8.68 o 
   8   7   5      199.49      218.80     12.98 o 
   9   7   5     2994.18     2916.32     56.93 o 
  10   7   5      104.90      126.08     19.12 o 
  11   7   5       23.11       22.42     19.59 o 
  12   7   5      177.90      185.80     24.12 o 
  13   7   5       14.99       29.65     17.63 o 
  14   7   5       22.07       45.42     27.97 o 
  15   7   5       97.60      116.07     25.97 o 
  -9   8   5        0.60      -11.67     19.28 o 
  -8   8   5       14.42       10.10     20.68 o 
  -7   8   5      268.84      270.25     19.11 o 
  -6   8   5      398.16      389.89     21.06 o 
  -5   8   5       24.55       37.58     15.59 o 
  -4   8   5       28.60       15.06     10.45 o 
  -3   8   5      584.90      510.92     34.84 o 
  -2   8   5       51.64       41.17     10.85 o 
  -1   8   5       97.35       97.86     12.37 o 
   0   8   5     1545.82     1405.79     26.49 o 
   1   8   5      920.76      963.66     22.59 o 
   2   8   5      663.27      669.23     16.83 o 
   3   8   5      188.21      260.31     10.72 o 
   4   8   5      423.26      398.09     13.10 o 
   5   8   5      795.17      769.47     21.28 o 
   6   8   5     1383.19     1344.35     53.34 o 
   7   8   5       70.32       61.43      9.70 o 
   8   8   5     1478.30     1465.60     45.06 o 
   9   8   5      360.81      351.97     23.10 o 
  10   8   5     1224.66     1257.44     44.75 o 
  11   8   5      947.12      922.16     38.91 o 
  12   8   5       56.20       99.86     77.20 o 
  13   8   5      194.65      246.24     25.25 o 
  14   8   5       89.39       97.54     22.86 o 
  15   8   5      122.30      111.87     26.91 o 
  -9   9   5      489.08      585.22     51.43 o 
  -8   9   5        9.81       15.98     19.08 o 
  -7   9   5      364.20      336.48     22.32 o 
  -6   9   5        8.94        2.18     13.64 o 
  -5   9   5       18.06       31.30     12.85 o 
  -4   9   5     1058.67      983.96     31.63 o 
  -3   9   5       13.35        4.06     12.93 o 
  -2   9   5       33.95       19.32     10.84 o 
  -1   9   5      707.39      667.77     23.22 o 
   0   9   5      119.66      154.12     14.18 o 
   1   9   5      106.28      125.11      9.61 o 
   2   9   5       46.29       30.92      9.73 o 
   3   9   5     1729.66     1715.35     34.52 o 
   4   9   5       83.79       93.53      9.04 o 
   5   9   5      210.78      200.35     11.87 o 
   6   9   5     1340.46     1322.60     26.88 o 
   7   9   5      121.91      127.03     12.46 o 
   8   9   5       60.09       41.36     10.69 o 
   9   9   5      299.06      265.05     21.57 o 
  10   9   5      245.55      241.53     22.88 o 
  11   9   5      285.12      233.51     21.86 o 
  12   9   5      615.98      556.45     32.25 o 
  13   9   5       62.15       49.54     20.15 o 
  14   9   5      152.85      180.92     27.87 o 
  15   9   5      159.20      201.32     30.68 o 
  -8  10   5        4.52      -29.32     29.32 o 
  -7  10   5        5.77       39.12     19.69 o 
  -6  10   5      370.36      357.14     23.11 o 
  -5  10   5      593.53      586.12     31.79 o 
  -4  10   5        5.44       -9.66      9.66 o 
  -3  10   5      389.72      376.32     19.92 o 
  -2  10   5        8.49        1.90     10.51 o 
  -1  10   5      284.16      305.65     17.56 o 
   0  10   5       23.49       10.36      9.92 o 
   1  10   5      197.99      178.39     13.76 o 
   2  10   5      668.65      657.40     22.64 o 
   3  10   5      772.18      792.26     20.32 o 
   4  10   5       18.86        7.82      7.41 o 
   5  10   5      462.33      482.49     19.08 o 
   6  10   5      617.56      596.29     21.31 o 
   7  10   5       92.57      104.18     13.17 o 
   8  10   5      157.33      166.42     28.25 o 
   9  10   5      291.86      284.26     23.06 o 
  10  10   5       85.98       97.29     18.87 o 
  11  10   5      634.48      596.63     32.82 o 
  12  10   5      376.26      353.12     27.04 o 
  13  10   5        4.76      -17.29     17.29 o 
  14  10   5       23.83       25.20     20.63 o 
  -7  11   5      122.74      215.05     44.33 o 
  -6  11   5       63.88      142.71     35.20 o 
  -5  11   5        1.27      -14.37     14.37 o 
  -4  11   5      413.13      370.81     22.19 o 
  -3  11   5      127.66      145.68     27.81 o 
  -2  11   5        0.07       -1.55     13.06 o 
  -1  11   5      121.43      157.72     17.22 o 
   0  11   5      178.63      188.47     16.89 o 
   1  11   5       35.01       26.94     12.80 o 
   2  11   5      102.52      119.66     17.63 o 
   3  11   5      656.61      709.21     24.12 o 
   4  11   5      184.68      201.47     16.84 o 
   5  11   5       45.58       56.46     12.32 o 
   6  11   5     1018.49      972.92     38.42 o 
   7  11   5      315.11      304.22     17.03 o 
   8  11   5      205.00      217.33     16.16 o 
   9  11   5       50.45       50.51     18.24 o 
  10  11   5      398.77      363.67     26.83 o 
  11  11   5      146.98      138.54     23.66 o 
  12  11   5       44.09       30.89     19.41 o 
  13  11   5       95.68      151.90     26.86 o 
  14  11   5       79.80      125.44     37.64 o 
  -5  12   5       12.00        4.62     17.09 o 
  -4  12   5      125.74      166.18     26.71 o 
  -3  12   5       41.42       12.21     17.23 o 
  -2  12   5      123.33      127.55     17.48 o 
  -1  12   5      714.72      709.15     27.84 o 
   0  12   5        1.20        7.09     11.80 o 
   1  12   5        9.78       -3.05     11.27 o 
   2  12   5       59.81      100.27     25.31 o 
   3  12   5      442.33      482.41     78.97 o 
   4  12   5        0.15        3.75     13.01 o 
   5  12   5      980.21      919.53     29.02 o 
   6  12   5      611.92      549.67     22.65 o 
   7  12   5       33.92       30.38     13.62 o 
   8  12   5      125.20      136.98     21.29 o 
   9  12   5      765.98      889.52     49.02 o 
  10  12   5       22.77        1.76     15.62 o 
  11  12   5        3.02       -8.06     16.03 o 
  12  12   5       74.08       72.99     22.41 o 
  13  12   5       23.25       31.54     31.38 o 
  -4  13   5       12.00        9.56     26.04 o 
  -3  13   5      157.90      214.41     23.91 o 
  -2  13   5       63.78       27.75     16.85 o 
  -1  13   5      199.50      208.37     20.73 o 
   0  13   5      150.08      203.47     20.57 o 
   1  13   5       38.94       31.10     18.59 o 
   2  13   5       28.47       11.77     17.59 o 
   3  13   5       36.26       27.71     17.86 o 
   4  13   5      286.37      266.24     22.78 o 
   5  13   5      573.11      569.36     62.57 o 
   6  13   5      113.22       94.05     36.99 o 
   7  13   5      231.68      229.76     17.87 o 
   8  13   5      542.52      593.99     25.98 o 
   9  13   5       34.32       30.84     19.13 o 
  10  13   5      190.67      252.30     26.42 o 
  11  13   5        1.68       -6.01     19.03 o 
  12  13   5      172.11      199.45     66.28 o 
  13  13   5       19.29       24.28     21.57 o 
  -3  14   5        4.82      -21.58     22.99 o 
  -2  14   5        0.22      -11.59     18.08 o 
  -1  14   5      161.42      142.00     26.60 o 
   0  14   5      276.72      304.81     35.07 o 
   1  14   5        0.01       -4.76     18.33 o 
   2  14   5       43.35        7.97     15.98 o 
   3  14   5      272.69      293.37     61.08 o 
   4  14   5       39.60       46.50     18.18 o 
   5  14   5       13.07      -14.79     14.79 o 
   6  14   5      910.33      947.90     40.85 o 
   7  14   5      236.94      245.42     23.33 o 
   8  14   5        4.50       -6.89     13.54 o 
   9  14   5       37.41       40.36     20.75 o 
  10  14   5        2.05        8.69     18.92 o 
  11  14   5      156.57      161.85     27.64 o 
  12  14   5       37.57       51.64     24.64 o 
  -1  15   5       94.38       69.10     40.49 o 
   0  15   5       30.37        3.56     20.86 o 
   1  15   5        6.12      -28.62     28.62 o 
   2  15   5      100.84       86.73     31.65 o 
   3  15   5       42.80       36.77     20.15 o 
   4  15   5       62.89       63.46     20.90 o 
   5  15   5       56.58       43.48     20.45 o 
   6  15   5       73.71      104.17     24.29 o 
   7  15   5       11.21      -18.22     18.22 o 
   8  15   5       72.18       59.41     19.96 o 
   9  15   5        4.39      -14.96     29.32 o 
  10  15   5        0.78      -20.93     20.93 o 
  11  15   5      125.75      105.52     37.88 o 
   2  16   5      260.67      329.52     53.55 o 
   3  16   5      211.25      236.01     31.48 o 
   4  16   5       68.11      110.11     25.83 o 
   5  16   5        4.24      -15.99     27.91 o 
   6  16   5       60.85       82.59     56.77 o 
   7  16   5       33.90      -17.22     20.51 o 
   8  16   5      135.18      150.00     26.58 o 
  -9 -13   6       41.95       74.62     22.25 o 
  -8 -13   6       22.25       16.51     18.39 o 
  -7 -13   6        2.26        5.87     20.00 o 
  -6 -13   6      115.27      138.18     28.16 o 
  -5 -13   6        3.68      -15.92     18.17 o 
  -4 -13   6       53.45       45.87     22.15 o 
  -3 -13   6       68.58       46.91     23.20 o 
  -2 -13   6      154.66      176.17     27.69 o 
  -1 -13   6      168.37      223.53     31.83 o 
   0 -13   6      115.97      109.79     35.50 o 
 -10 -12   6        1.51      -14.23     17.92 o 
  -9 -12   6       70.11       91.81     20.39 o 
  -8 -12   6      577.41      566.97     36.36 o 
  -7 -12   6       27.60       47.65     17.45 o 
  -6 -12   6       11.22       -0.30     17.22 o 
  -5 -12   6      495.07      422.62     30.09 o 
  -4 -12   6      105.13      100.63     38.24 o 
  -3 -12   6       40.16       37.77     19.25 o 
  -2 -12   6       94.35       76.55     38.43 o 
  -1 -12   6      599.08      640.44     36.42 o 
   0 -12   6      171.85      157.36     38.59 o 
   1 -12   6        0.58        6.23     21.54 o 
   2 -12   6       94.00       81.99     22.59 o 
   3 -12   6      149.36      182.10     40.16 o 
 -11 -11   6       11.54       31.58     18.13 o 
 -10 -11   6      395.77      375.16     24.76 o 
  -9 -11   6      182.12      230.47     22.00 o 
  -8 -11   6       87.19       81.29     17.98 o 
  -7 -11   6       43.50       56.15     16.09 o 
  -6 -11   6       22.14        6.44     14.54 o 
  -5 -11   6      180.66      160.68     36.16 o 
  -4 -11   6       82.75       87.68     21.36 o 
  -3 -11   6      121.59      144.27     23.57 o 
  -2 -11   6      917.26      920.41     49.24 o 
  -1 -11   6       40.89       48.85     19.97 o 
   0 -11   6       11.36        0.63     36.39 o 
   1 -11   6      266.49      291.06     27.85 o 
   2 -11   6      184.07      167.62     25.82 o 
   3 -11   6      413.81      399.87     32.76 o 
   4 -11   6       18.23       19.81     20.17 o 
 -12 -10   6        9.75        0.95     16.71 o 
 -11 -10   6       94.10       75.93     18.58 o 
 -10 -10   6       32.57       13.15     15.23 o 
  -9 -10   6       14.31        4.51     13.49 o 
  -8 -10   6      600.01      623.62     27.68 o 
  -7 -10   6      606.92      579.29     34.39 o 
  -6 -10   6      374.56      345.48     24.92 o 
  -5 -10   6      101.69       77.07     15.19 o 
  -4 -10   6      551.94      558.25     24.40 o 
  -3 -10   6      627.48      588.77     31.41 o 
  -2 -10   6      337.87      319.51     32.30 o 
  -1 -10   6      886.03      850.52     38.45 o 
   0 -10   6      477.44      441.18     42.76 o 
   1 -10   6       78.34       82.59     19.00 o 
   2 -10   6       88.03       55.93     23.14 o 
   3 -10   6      581.17      540.38     81.57 o 
   4 -10   6      111.40      111.92     19.77 o 
   5 -10   6       57.92       36.64     17.54 o 
   6 -10   6       14.80        7.37     30.24 o 
 -12  -9   6       40.05       23.41     21.21 o 
 -11  -9   6       72.22       54.58     16.59 o 
 -10  -9   6       82.35       92.55     31.98 o 
  -9  -9   6        4.91       10.84     21.52 o 
  -8  -9   6     1263.50     1226.15     37.04 o 
  -7  -9   6       95.67       94.96     14.98 o 
  -6  -9   6       13.31        1.74     11.89 o 
  -5  -9   6      482.66      499.57     22.75 o 
  -4  -9   6       80.14       97.72     14.54 o 
  -3  -9   6        2.99      -11.15     11.15 o 
  -2  -9   6       67.58      101.27     17.57 o 
  -1  -9   6        4.83      -11.55     12.82 o 
   0  -9   6       53.38       83.63     18.27 o 
   1  -9   6      237.17      240.00     22.90 o 
   2  -9   6       36.78       51.45     23.71 o 
   3  -9   6      145.17      126.59     17.23 o 
   4  -9   6        5.51       -6.52     13.15 o 
   5  -9   6      842.35      863.89     32.40 o 
   6  -9   6       42.93       33.85     51.38 o 
   7  -9   6       57.33        0.84     21.13 o 
 -13  -8   6       20.96       11.87     31.49 o 
 -12  -8   6       52.80       30.45     20.61 o 
 -11  -8   6      133.23      174.92     36.44 o 
 -10  -8   6       61.41       58.20     15.54 o 
  -9  -8   6       41.51       47.51     14.05 o 
  -8  -8   6      201.94      170.81     17.37 o 
  -7  -8   6      128.73      132.43     16.09 o 
  -6  -8   6      737.50      828.14     30.55 o 
  -5  -8   6       89.33       62.73     13.48 o 
  -4  -8   6      502.87      533.81     21.85 o 
  -3  -8   6       59.85       69.86     12.22 o 
  -2  -8   6       13.57        4.71      9.92 o 
  -1  -8   6       42.36       46.16     11.62 o 
   0  -8   6       29.52       52.51     17.78 o 
   1  -8   6     1825.72     1852.09     42.85 o 
   2  -8   6      163.44      152.56     20.44 o 
   3  -8   6       35.22       36.59     16.40 o 
   4  -8   6      998.45     1033.12     32.57 o 
   5  -8   6      168.43      157.16     18.31 o 
   6  -8   6       53.04       34.93     20.23 o 
   7  -8   6      430.43      429.86     31.66 o 
   8  -8   6      264.15      293.87     32.01 o 
 -13  -7   6       17.49      -28.62     28.62 o 
 -12  -7   6        6.17       21.87     17.91 o 
 -11  -7   6      437.77      436.32     23.37 o 
 -10  -7   6       53.39       59.49     14.95 o 
  -9  -7   6       20.25        5.32     15.27 o 
  -8  -7   6      489.56      480.54     21.76 o 
  -7  -7   6       14.74        9.41     11.27 o 
  -6  -7   6      812.05      789.93     35.14 o 
  -5  -7   6       42.37       34.45     10.23 o 
  -4  -7   6      283.05      299.78     16.37 o 
  -3  -7   6      248.92      250.24     14.93 o 
  -2  -7   6       57.54       54.43     10.46 o 
  -1  -7   6      679.91      616.03     21.91 o 
   0  -7   6       35.65       20.69      9.65 o 
   1  -7   6       19.69       16.74      9.26 o 
   2  -7   6      657.20      621.40     22.18 o 
   3  -7   6     1065.71     1090.36     31.29 o 
   4  -7   6        6.35      -10.21     10.21 o 
   5  -7   6      789.73      795.96     31.51 o 
   6  -7   6        1.78      -15.61     16.29 o 
   7  -7   6      631.48      739.68     52.82 o 
   8  -7   6       39.66       47.83     27.59 o 
   9  -7   6       23.01       17.48     21.50 o 
 -14  -6   6        0.49        1.35     35.66 o 
 -13  -6   6      128.33       96.47     36.10 o 
 -12  -6   6      206.18      232.02     30.00 o 
 -11  -6   6      255.38      238.91     19.79 o 
 -10  -6   6      127.16      140.26     18.01 o 
  -9  -6   6      673.40      661.06     25.16 o 
  -8  -6   6      266.40      261.05     16.66 o 
  -7  -6   6       13.05        4.59      9.67 o 
  -6  -6   6       11.12        9.77      9.01 o 
  -5  -6   6      936.39      901.91     26.60 o 
  -4  -6   6       34.16       30.99     10.11 o 
  -3  -6   6       31.38       27.83     13.37 o 
  -2  -6   6     2784.73     2555.08    101.40 o 
  -1  -6   6      340.26      338.84     13.37 o 
   0  -6   6        3.84        6.88      6.48 o 
   1  -6   6     1936.48     2044.87     45.29 o 
   2  -6   6      417.25      406.84     17.41 o 
   3  -6   6      824.74      829.97     26.99 o 
   4  -6   6      189.95      182.83     16.38 o 
   5  -6   6      413.72      463.71     21.20 o 
   6  -6   6      197.42      173.93     29.89 o 
   7  -6   6       74.27       74.96     22.79 o 
   8  -6   6      318.95      281.62     36.58 o 
   9  -6   6      220.94      222.39     29.92 o 
  10  -6   6        0.95        9.91     23.13 o 
 -14  -5   6      225.19      315.05     51.27 o 
 -13  -5   6        1.41      -28.13     30.24 o 
 -12  -5   6        1.03      -16.80     21.95 o 
 -11  -5   6      815.16      844.01     30.44 o 
 -10  -5   6       26.52       34.03     14.27 o 
  -9  -5   6      844.92      818.23     27.59 o 
  -8  -5   6       46.01       40.28     18.26 o 
  -7  -5   6      876.02      800.77     25.18 o 
  -6  -5   6     1453.65     1403.19     34.17 o 
  -5  -5   6        1.36       -2.99      9.08 o 
  -4  -5   6      540.56      513.33     18.28 o 
  -3  -5   6     1378.57     1389.93     25.26 o 
  -2  -5   6      498.49      514.77     14.60 o 
  -1  -5   6      647.06      584.22     15.28 o 
   0  -5   6      383.83      396.93     12.99 o 
   1  -5   6     1011.10     1036.62     36.39 o 
   2  -5   6      275.99      240.96     11.07 o 
   3  -5   6      595.89      639.10     21.31 o 
   4  -5   6     1009.74      958.32     42.67 o 
   5  -5   6        1.27       -5.72     10.46 o 
   6  -5   6      282.73      258.57     24.51 o 
   7  -5   6      582.98      606.00     32.39 o 
   8  -5   6      224.89      222.95     28.07 o 
   9  -5   6        1.55        3.76     18.72 o 
  10  -5   6      143.08      179.99     35.36 o 
  11  -5   6       84.77       52.03     35.82 o 
 -14  -4   6       48.38       -0.16     33.71 o 
 -13  -4   6       22.79       15.12     31.05 o 
 -12  -4   6       54.25       52.73     19.71 o 
 -11  -4   6      182.27      226.26     20.32 o 
 -10  -4   6       25.65        5.14     11.63 o 
  -9  -4   6      156.00      183.93     17.04 o 
  -8  -4   6     1472.98     1496.31     42.42 o 
  -7  -4   6       47.98       42.36     10.26 o 
  -6  -4   6      185.96      169.03     12.51 o 
  -5  -4   6     2526.20     2521.69     39.93 o 
  -4  -4   6       21.74        7.60      5.02 o 
  -3  -4   6     2807.95     3194.40     42.35 o 
  -2  -4   6     6371.90     6606.34     88.14 o 
  -1  -4   6      300.14      290.45     10.27 o 
   0  -4   6     1708.64     1613.95     28.35 o 
   1  -4   6     2251.92     2391.23     38.39 o 
   2  -4   6     4128.77     4292.60     61.85 o 
   3  -4   6      226.97      277.55     11.38 o 
   4  -4   6      224.64      203.42     10.76 o 
   5  -4   6      234.40      191.27     13.41 o 
   6  -4   6      108.47      123.19     14.19 o 
   7  -4   6       55.89       55.56     16.50 o 
   8  -4   6      125.18      157.60     22.41 o 
   9  -4   6        2.14      -16.70     16.70 o 
  10  -4   6      203.91      233.57     29.45 o 
  11  -4   6        2.84       49.32     45.42 o 
 -14  -3   6       14.11      -27.53     32.79 o 
 -13  -3   6        2.32      -22.11     28.62 o 
 -12  -3   6      203.13      249.75     61.73 o 
 -11  -3   6        3.32       -9.41     11.75 o 
 -10  -3   6      415.17      398.67     19.83 o 
  -9  -3   6      362.86      390.19     19.16 o 
  -8  -3   6      316.25      350.84     17.19 o 
  -7  -3   6      128.28      142.71     14.71 o 
  -6  -3   6       54.49       59.46      8.11 o 
  -5  -3   6     2722.56     2672.06     49.00 o 
  -4  -3   6      344.91      314.49     10.30 o 
  -3  -3   6     1595.80     1568.69     26.61 o 
  -2  -3   6     1677.08     1687.91     27.92 o 
  -1  -3   6       59.16       63.12      6.31 o 
   0  -3   6     1595.44     1614.15     27.53 o 
   1  -3   6      233.12      141.37     13.60 o 
   2  -3   6       86.78      105.51      7.86 o 
   3  -3   6      218.17      204.85      9.76 o 
   4  -3   6      395.35      391.78     12.77 o 
   5  -3   6     1394.93     1358.32     26.60 o 
   6  -3   6      269.96      268.49     22.37 o 
   7  -3   6       43.72       42.25     14.28 o 
   8  -3   6     1266.09     1238.58     46.64 o 
   9  -3   6        0.17      -13.55     13.55 o 
  10  -3   6      147.51      151.38     24.51 o 
  11  -3   6      505.74      561.32     34.90 o 
  12  -3   6       13.43       12.86     20.43 o 
 -13  -2   6       66.44       93.82     36.37 o 
 -12  -2   6      171.25      164.13     33.63 o 
 -11  -2   6      446.93      522.61     29.43 o 
 -10  -2   6       68.22       93.05     18.18 o 
  -9  -2   6      420.43      430.98     16.23 o 
  -8  -2   6       50.58       41.07      8.91 o 
  -7  -2   6      164.54      157.80     14.60 o 
  -6  -2   6     1215.14     1158.25     23.53 o 
  -5  -2   6        6.32       -5.08      5.08 o 
  -4  -2   6     6839.07     7136.26     94.26 o 
  -3  -2   6     1361.80     1241.30     22.17 o 
  -2  -2   6       18.29       25.41      4.96 o 
  -1  -2   6      655.28      574.94     18.16 o 
   0  -2   6     1641.11     1541.27     25.88 o 
   1  -2   6      186.30      154.53      9.65 o 
   2  -2   6      746.89      678.58     15.32 o 
   3  -2   6     1148.75     1199.43     40.22 o 
   4  -2   6     5689.44     5795.76     79.04 o 
   5  -2   6     1632.17     1646.25     29.37 o 
   6  -2   6      458.61      490.64     14.68 o 
   7  -2   6      279.08      258.84     25.47 o 
   8  -2   6       59.92       57.46     15.73 o 
   9  -2   6       20.45       17.87     13.80 o 
  10  -2   6      619.30      557.67     32.22 o 
  11  -2   6        4.15       15.09     18.00 o 
  12  -2   6        9.07       -7.03     23.60 o 
  13  -2   6       34.22       33.98     31.81 o 
 -12  -1   6       30.24       -0.41     18.55 o 
 -11  -1   6      281.57      281.02     23.97 o 
 -10  -1   6       26.06       13.77      9.75 o 
  -9  -1   6       68.53       72.67     10.27 o 
  -8  -1   6      205.53      209.73     11.62 o 
  -7  -1   6        4.04       -5.98      5.98 o 
  -6  -1   6     1234.64     1253.01     24.87 o 
  -5  -1   6     1411.88     1492.55     26.69 o 
  -4  -1   6      655.25      746.08     16.13 o 
  -3  -1   6     1263.58     1385.10     23.56 o 
  -2  -1   6      990.26      968.99     17.81 o 
  -1  -1   6      338.08      400.86     10.86 o 
   0  -1   6     2061.07     2199.35     37.51 o 
   1  -1   6     1433.10     1357.56     29.20 o 
   2  -1   6      627.58      623.71     13.90 o 
   3  -1   6      237.32      222.84      8.49 o 
   4  -1   6      343.96      352.92     10.77 o 
   5  -1   6     3722.36     3729.71     60.27 o 
   6  -1   6     1252.69     1191.88     23.51 o 
   7  -1   6       26.91       31.90      9.46 o 
   8  -1   6      497.41      487.87     19.51 o 
   9  -1   6      107.94      104.89     18.90 o 
  10  -1   6     1533.76     1564.85     79.02 o 
  11  -1   6      656.11      546.67     70.02 o 
  12  -1   6       20.37       30.41     19.12 o 
  13  -1   6       59.74       54.98     22.37 o 
 -11   0   6      158.36      205.33     28.07 o 
 -10   0   6       51.52       34.99     10.57 o 
  -9   0   6     1766.45     1719.23     34.97 o 
  -8   0   6      166.96      179.27     12.10 o 
  -7   0   6      313.58      306.52     12.51 o 
  -6   0   6      299.81      276.81     11.16 o 
  -5   0   6      634.10      590.13     16.68 o 
  -4   0   6        3.72        4.78      4.65 o 
  -3   0   6       68.82      106.13      6.16 o 
  -2   0   6      469.98      464.47     10.72 o 
  -1   0   6      647.76      624.05     15.30 o 
   0   0   6      653.54      791.73     17.75 o 
   1   0   6     2815.99     2899.85     40.84 o 
   2   0   6        5.47       -3.09      3.74 o 
   3   0   6       18.03        3.21      3.80 o 
   4   0   6     5371.70     4968.16     67.00 o 
   5   0   6       42.34       62.52      7.03 o 
   6   0   6      136.51      140.14      9.89 o 
   7   0   6     4745.01     4373.02     76.00 o 
   8   0   6      312.13      291.48     15.24 o 
   9   0   6       39.15       57.14     15.64 o 
  10   0   6       33.32       15.23     14.02 o 
  11   0   6      108.81      166.10     24.06 o 
  12   0   6      134.44      151.52     24.50 o 
  13   0   6        0.47      -16.63     24.42 o 
  14   0   6        4.92      -20.22     27.37 o 
 -12   1   6       62.31       66.34     29.70 o 
 -11   1   6     1164.09     1194.68     91.59 o 
 -10   1   6      353.26      308.99     30.43 o 
  -9   1   6      638.87      633.49     20.11 o 
  -8   1   6     1855.76     1816.54     35.12 o 
  -7   1   6       64.88       66.32      8.84 o 
  -6   1   6      233.59      205.72     18.63 o 
  -5   1   6      704.86      643.95     15.86 o 
  -4   1   6     1277.47     1425.04     28.83 o 
  -3   1   6      848.53      924.82     17.45 o 
  -2   1   6     1729.28     1722.00     26.47 o 
  -1   1   6     2028.58     2000.35     48.12 o 
   0   1   6     6563.74     6988.93     89.15 o 
   1   1   6     2985.92     3057.09     42.20 o 
   2   1   6     7554.84     7552.68     96.25 o 
   3   1   6      224.34      190.61      6.75 o 
   4   1   6     3643.24     3442.96     47.86 o 
   5   1   6      819.33      807.76     22.27 o 
   6   1   6      374.68      309.33     13.46 o 
   7   1   6     1171.13     1118.79     28.25 o 
   8   1   6      212.47      186.35     13.95 o 
   9   1   6      220.98      228.43     14.90 o 
  10   1   6     1025.09     1131.14     32.67 o 
  11   1   6       19.36       18.01     15.28 o 
  12   1   6       13.81       18.51     22.11 o 
  13   1   6      324.35      357.10     41.05 o 
  14   1   6      121.09       96.42     25.39 o 
 -13   2   6        6.74      -16.26     29.05 o 
 -12   2   6      168.95      168.28     35.39 o 
 -11   2   6        0.44      -14.36     20.65 o 
 -10   2   6        0.49        8.99     14.94 o 
  -9   2   6     2000.33     2003.62     66.76 o 
  -8   2   6       42.40       36.28      9.30 o 
  -7   2   6        0.28        1.93      7.15 o 
  -6   2   6       33.69       25.94      7.00 o 
  -5   2   6      811.06      753.33     28.88 o 
  -4   2   6      715.78      787.97     17.09 o 
  -3   2   6     3492.70     3753.95     52.55 o 
  -2   2   6      705.75      652.50     13.46 o 
  -1   2   6      146.36      119.55      7.83 o 
   0   2   6      818.90      734.05     13.39 o 
   1   2   6     7592.13     7653.13    128.64 o 
   2   2   6     5846.52     6065.98     78.23 o 
   3   2   6      858.74      835.53     15.33 o 
   4   2   6      692.02      678.44     17.93 o 
   5   2   6     3818.74     3721.54     82.46 o 
   6   2   6     2012.68     1978.32     39.47 o 
   7   2   6       92.10       78.45     12.72 o 
   8   2   6      970.25      987.27     29.53 o 
   9   2   6     1046.72     1014.09     28.95 o 
  10   2   6      177.67      158.08     19.16 o 
  11   2   6      293.85      273.27     17.27 o 
  12   2   6       19.54        2.75     13.33 o 
  13   2   6      210.26      252.78     28.64 o 
  14   2   6        0.65      -16.60     16.60 o 
 -12   3   6       10.35        0.05     27.53 o 
 -11   3   6       79.81       98.95     20.85 o 
 -10   3   6       53.88       50.36     18.08 o 
  -9   3   6      257.97      249.36     49.08 o 
  -8   3   6      632.82      630.15     22.93 o 
  -7   3   6      230.93      236.89     14.15 o 
  -6   3   6      761.49      738.52     19.03 o 
  -5   3   6      151.48      130.65      8.90 o 
  -4   3   6      814.78      836.34     18.39 o 
  -3   3   6     4428.65     4650.96     64.16 o 
  -2   3   6     1426.49     1382.32     23.41 o 
  -1   3   6      102.55       95.28      5.71 o 
   0   3   6      337.11      306.82      8.58 o 
   1   3   6     1801.25     1880.93     44.51 o 
   2   3   6      671.62      617.81     12.78 o 
   3   3   6      572.98      548.31     11.82 o 
   4   3   6     5096.49     4869.08     93.88 o 
   5   3   6       85.03      107.13      8.97 o 
   6   3   6       21.62       16.14      8.02 o 
   7   3   6      437.35      384.38     15.51 o 
   8   3   6       13.17       26.85      8.59 o 
   9   3   6      486.45      473.45     19.45 o 
  10   3   6      724.79      765.32     25.65 o 
  11   3   6      121.45      117.19     15.43 o 
  12   3   6        1.36      -11.79     11.79 o 
  13   3   6      260.12      288.66     22.51 o 
  14   3   6      460.21      419.81     37.26 o 
  15   3   6       57.17       59.24     35.01 o 
 -12   4   6        1.72       14.42     26.50 o 
 -11   4   6       42.82       30.44     20.95 o 
 -10   4   6       60.39       28.33     15.88 o 
  -9   4   6      515.14      471.83     30.89 o 
  -8   4   6      410.24      373.66     18.48 o 
  -7   4   6       84.53       74.63     14.50 o 
  -6   4   6       91.33       97.22     11.96 o 
  -5   4   6     1160.21     1232.53     27.32 o 
  -4   4   6       25.36       28.71      6.71 o 
  -3   4   6        1.00       -4.81      4.81 o 
  -2   4   6      765.92      758.83     16.28 o 
  -1   4   6     1793.36     1716.21     28.19 o 
   0   4   6      179.37      154.85      6.88 o 
   1   4   6     1462.16     1376.96     22.85 o 
   2   4   6     1054.55      987.05     22.42 o 
   3   4   6     1852.09     1776.32     27.87 o 
   4   4   6      429.65      464.06     11.28 o 
   5   4   6      631.61      580.52     12.66 o 
   6   4   6        3.65       13.81      8.14 o 
   7   4   6      593.52      541.26     18.38 o 
   8   4   6      308.71      285.84     14.48 o 
   9   4   6      102.39      128.71     29.23 o 
  10   4   6      654.81      591.77     22.45 o 
  11   4   6      176.00      174.39     17.21 o 
  12   4   6       36.93       35.94     12.95 o 
  13   4   6      294.23      344.75     37.36 o 
  14   4   6       38.75       50.37     17.12 o 
  15   4   6       19.09        6.34     28.40 o 
 -11   5   6       45.49        6.54     18.97 o 
 -10   5   6      361.34      344.12     27.02 o 
  -9   5   6        1.20       -5.37     21.19 o 
  -8   5   6       69.27       72.81     13.74 o 
  -7   5   6      196.71      227.74     24.85 o 
  -6   5   6     1937.28     2038.64     44.92 o 
  -5   5   6      365.77      363.60     18.59 o 
  -4   5   6     1168.65     1231.21     24.68 o 
  -3   5   6       44.00       40.97      6.68 o 
  -2   5   6     2479.67     2386.12     37.43 o 
  -1   5   6       39.57       73.71      9.26 o 
   0   5   6        9.68        4.64      4.14 o 
   1   5   6     6697.73     6660.12     87.23 o 
   2   5   6      955.81      929.59     22.80 o 
   3   5   6        2.17        4.97      5.13 o 
   4   5   6      356.33      315.30      9.84 o 
   5   5   6      320.86      297.27     14.10 o 
   6   5   6        1.62       -3.17      4.86 o 
   7   5   6      635.57      574.96     28.67 o 
   8   5   6     1140.11     1092.34     28.48 o 
   9   5   6       93.96       99.28     12.31 o 
  10   5   6      127.78       98.09     13.47 o 
  11   5   6      884.08      907.44     29.53 o 
  12   5   6       84.90      125.44     16.99 o 
  13   5   6       14.48       23.08     18.91 o 
  14   5   6      151.96      233.09     32.33 o 
  15   5   6       11.58       15.55     22.30 o 
 -11   6   6      192.07      292.56     33.07 o 
 -10   6   6       37.71       33.41     19.97 o 
  -9   6   6        1.65        0.25     15.85 o 
  -8   6   6      182.27      160.50     22.20 o 
  -7   6   6       47.24       31.97     12.03 o 
  -6   6   6      427.32      435.61     29.40 o 
  -5   6   6      168.08      151.68     17.06 o 
  -4   6   6      231.10      243.15     14.04 o 
  -3   6   6       32.38       35.54     10.36 o 
  -2   6   6      148.71      152.55      8.48 o 
  -1   6   6     1380.86     1418.32     25.70 o 
   0   6   6     1178.91     1099.53     21.30 o 
   1   6   6       47.91       37.81      5.97 o 
   2   6   6     2741.43     2943.95     48.41 o 
   3   6   6      192.67      171.28      8.60 o 
   4   6   6      165.92      116.40      7.45 o 
   5   6   6      132.31      134.99      7.58 o 
   6   6   6      459.12      462.81     12.90 o 
   7   6   6     2536.61     2330.23     45.96 o 
   8   6   6      944.97      956.08     27.28 o 
   9   6   6       90.30      111.19     12.66 o 
  10   6   6     1887.60     1847.10     43.03 o 
  11   6   6      107.95       99.45     14.32 o 
  12   6   6      306.85      320.35     28.32 o 
  13   6   6       90.63       90.74     26.50 o 
  14   6   6       74.43       78.94     24.44 o 
  15   6   6        0.34      -17.09     20.76 o 
 -10   7   6       72.07       51.98     22.61 o 
  -9   7   6      619.02      624.23     34.91 o 
  -8   7   6      131.88      121.47     25.69 o 
  -7   7   6       46.75       24.01     13.06 o 
  -6   7   6      541.42      502.10     21.99 o 
  -5   7   6      216.98      214.97     15.67 o 
  -4   7   6      607.49      555.62     30.45 o 
  -3   7   6      130.46      169.98     13.54 o 
  -2   7   6      564.47      496.01     16.02 o 
  -1   7   6       10.51       22.58      6.10 o 
   0   7   6      239.27      192.56      9.31 o 
   1   7   6     1243.30     1193.24     29.24 o 
   2   7   6       17.03       27.18      6.32 o 
   3   7   6     2630.77     2725.97     42.25 o 
   4   7   6       98.32      106.23      8.13 o 
   5   7   6     3725.12     3803.51     65.78 o 
   6   7   6     1348.82     1383.36     23.68 o 
   7   7   6     1362.67     1386.22     26.48 o 
   8   7   6     1316.92     1236.13     30.76 o 
   9   7   6       72.93       77.60     11.54 o 
  10   7   6      125.99      162.85     23.44 o 
  11   7   6       29.00       11.22     14.56 o 
  12   7   6       37.43       28.30     21.11 o 
  13   7   6      309.60      258.90     24.42 o 
  14   7   6        5.62        0.25     19.45 o 
  15   7   6       81.35       83.02     27.11 o 
  -9   8   6      254.00      304.73     30.18 o 
  -8   8   6        0.80       -1.35     25.20 o 
  -7   8   6        9.80      -11.43     14.14 o 
  -6   8   6      538.69      524.17     24.40 o 
  -5   8   6        9.83       -5.25     10.82 o 
  -4   8   6        3.24       14.97     10.55 o 
  -3   8   6      569.36      568.97     21.84 o 
  -2   8   6      106.70      120.84     13.18 o 
  -1   8   6       57.02       54.17     10.08 o 
   0   8   6      279.65      313.10     11.64 o 
   1   8   6     1678.05     1677.32     52.48 o 
   2   8   6       65.50       74.52      8.11 o 
   3   8   6      363.09      352.14     12.44 o 
   4   8   6     7119.89     7292.24     98.57 o 
   5   8   6       18.52       15.87      6.37 o 
   6   8   6      469.91      517.80     15.12 o 
   7   8   6      354.70      345.31     12.57 o 
   8   8   6        0.57      -15.18     15.18 o 
   9   8   6      853.64      776.07     44.98 o 
  10   8   6      594.69      630.52     50.02 o 
  11   8   6       12.93       13.79     21.19 o 
  12   8   6      560.84      532.78     30.90 o 
  13   8   6       18.04       -0.96     16.78 o 
  14   8   6      129.01      168.27     62.22 o 
  15   8   6        9.87      -20.76     21.65 o 
  -8   9   6      178.96      180.44     26.28 o 
  -7   9   6       71.40       52.11     18.84 o 
  -6   9   6      200.40      207.19     31.09 o 
  -5   9   6     1031.24     1103.17     34.93 o 
  -4   9   6      206.57      206.05     16.60 o 
  -3   9   6      116.99      151.48     14.05 o 
  -2   9   6      150.89      177.63     15.14 o 
  -1   9   6       42.01       24.87     12.61 o 
   0   9   6      113.39      102.82     12.54 o 
   1   9   6      175.29      172.60     13.11 o 
   2   9   6      603.55      550.70     19.38 o 
   3   9   6     2605.64     2696.12     44.04 o 
   4   9   6       51.70       55.49     11.54 o 
   5   9   6      668.77      663.61     20.09 o 
   6   9   6      518.18      509.98     15.99 o 
   7   9   6      716.43      686.66     22.06 o 
   8   9   6       11.80        7.88     13.66 o 
   9   9   6        8.14        5.84     13.94 o 
  10   9   6     1432.47     1419.77     69.35 o 
  11   9   6       85.19      106.44     22.11 o 
  12   9   6      812.20      773.00     37.76 o 
  13   9   6       53.82       52.48     19.88 o 
  14   9   6        1.15       -6.88     19.67 o 
  -8  10   6      108.32      107.36     38.81 o 
  -7  10   6      151.60      161.23     25.75 o 
  -6  10   6       24.32       27.86     16.35 o 
  -5  10   6      104.26      140.49     18.60 o 
  -4  10   6        0.08       -7.68     13.01 o 
  -3  10   6        6.09        3.02     11.19 o 
  -2  10   6      692.25      660.12     25.12 o 
  -1  10   6        9.07       10.04     10.46 o 
   0  10   6        6.51       14.49      9.48 o 
   1  10   6      493.27      481.39     23.12 o 
   2  10   6      268.47      208.57     13.92 o 
   3  10   6      202.44      197.51     11.07 o 
   4  10   6      465.25      433.95     15.42 o 
   5  10   6      297.39      308.35     13.59 o 
   6  10   6      398.98      405.27     20.65 o 
   7  10   6      159.89      155.27     13.01 o 
   8  10   6      366.17      393.94     24.08 o 
   9  10   6        8.30       -1.13     14.52 o 
  10  10   6      341.67      309.23     29.86 o 
  11  10   6      237.96      285.26     24.51 o 
  12  10   6       82.06       56.50     20.10 o 
  13  10   6       17.84       16.86     19.01 o 
  14  10   6       72.42       81.61     25.42 o 
  -7  11   6        0.38       34.85     33.11 o 
  -6  11   6      125.26      186.63     34.31 o 
  -5  11   6       61.61       41.94     16.95 o 
  -4  11   6       70.86       65.87     15.79 o 
  -3  11   6      817.44      762.62     51.47 o 
  -2  11   6      158.35      199.33     19.39 o 
  -1  11   6      176.81      183.73     18.24 o 
   0  11   6      431.29      471.97     21.56 o 
   1  11   6      346.77      353.91     25.40 o 
   2  11   6       72.15       59.61     11.89 o 
   3  11   6      568.68      574.94     21.91 o 
   4  11   6       90.89       96.26     13.03 o 
   5  11   6        0.13       10.10     12.51 o 
   6  11   6       25.49       25.75     15.90 o 
   7  11   6      782.88      818.80     26.99 o 
   8  11   6        7.22       -9.95      9.95 o 
   9  11   6       34.86       40.87     16.57 o 
  10  11   6      441.51      447.58     37.31 o 
  11  11   6      128.95       80.15     19.69 o 
  12  11   6        2.18       -9.78     15.32 o 
  13  11   6       44.59       80.03     23.27 o 
  14  11   6      463.92      400.78     32.43 o 
  -5  12   6      271.63      232.21     29.87 o 
  -4  12   6        0.87       -5.28     14.88 o 
  -3  12   6       51.57       41.55     18.32 o 
  -2  12   6      617.58      583.16     26.88 o 
  -1  12   6        2.97        2.99     12.34 o 
   0  12   6      358.42      366.51     20.41 o 
   1  12   6       45.73       62.86     14.15 o 
   2  12   6      261.08      247.15     20.39 o 
   3  12   6       89.66       87.11     18.25 o 
   4  12   6      151.46      132.22     24.01 o 
   5  12   6      457.74      436.47     20.47 o 
   6  12   6      215.94      242.60     16.87 o 
   7  12   6      439.51      426.95     20.81 o 
   8  12   6       10.53       -2.36     11.05 o 
   9  12   6       20.10       21.81     17.23 o 
  10  12   6      626.35      588.87     32.97 o 
  11  12   6        1.41      -12.69     18.59 o 
  12  12   6       89.99       74.29     20.73 o 
  13  12   6      198.05      187.45     29.12 o 
  -4  13   6        1.92      -19.56     19.56 o 
  -3  13   6       59.12       87.52     30.58 o 
  -2  13   6      153.43      134.29     21.08 o 
  -1  13   6       64.59       25.07     14.63 o 
   0  13   6      101.11      131.04     27.42 o 
   1  13   6      429.26      416.71     28.20 o 
   2  13   6        2.12      -14.31     14.31 o 
   3  13   6       19.97       25.75     14.71 o 
   4  13   6      632.64      695.68     33.85 o 
   5  13   6        0.61        1.40     14.12 o 
   6  13   6        4.54       -7.99     27.91 o 
   7  13   6      831.92      830.54     29.57 o 
   8  13   6        6.50       13.80     13.06 o 
   9  13   6      118.38      100.61     21.12 o 
  10  13   6        2.96        0.40     24.52 o 
  11  13   6       16.45      -12.82     24.17 o 
  12  13   6      266.71      274.97     36.26 o 
  13  13   6        1.10       -4.24     23.87 o 
  -3  14   6       73.77      146.97     28.79 o 
  -2  14   6        8.84      -14.56     16.87 o 
  -1  14   6      128.82      199.13     40.51 o 
   0  14   6      485.36      486.22     32.80 o 
   1  14   6       22.75       -1.94     18.52 o 
   2  14   6      317.26      339.90     27.78 o 
   3  14   6      177.65      180.70     25.50 o 
   4  14   6      514.46      465.48     37.02 o 
   5  14   6      122.50      119.13     22.70 o 
   6  14   6       40.21       30.83     17.23 o 
   7  14   6      659.82      656.36     33.85 o 
   8  14   6        0.60       -8.93     13.89 o 
   9  14   6        7.88       13.12     19.81 o 
  10  14   6       27.05       41.26     25.45 o 
  11  14   6        0.15      -28.02     28.02 o 
  12  14   6      102.90      131.84     65.61 o 
  -1  15   6       12.23       40.81     33.11 o 
   0  15   6       16.38       52.87     23.89 o 
   1  15   6      125.19      171.01     27.18 o 
   2  15   6        0.23      -13.30     18.90 o 
   3  15   6       20.28       23.75     34.52 o 
   4  15   6      209.08      285.79     28.59 o 
   5  15   6       20.48       -7.85     19.47 o 
   6  15   6      355.88      370.54     29.09 o 
   7  15   6        4.04       33.49     31.27 o 
   8  15   6      122.83      160.23     24.70 o 
   9  15   6       74.50       95.60     35.99 o 
  10  15   6        4.70       12.96     21.62 o 
  11  15   6       45.15       30.78     33.11 o 
   2  16   6        8.29      -14.80     36.15 o 
   3  16   6        2.22      -13.12     33.82 o 
   4  16   6      158.74      201.06     29.54 o 
   5  16   6       70.66       74.43     24.92 o 
   6  16   6       50.79       66.65     23.85 o 
   7  16   6      516.50      586.43     37.22 o 
   8  16   6        8.06       10.26     20.39 o 
  -8 -13   7        2.19       15.83     34.79 o 
  -7 -13   7       64.64       58.34     23.59 o 
  -6 -13   7        9.99      -20.09     20.09 o 
  -5 -13   7       11.20        7.12     27.75 o 
  -4 -13   7       20.69        4.92     19.80 o 
  -3 -13   7       38.61       60.73     22.92 o 
  -2 -13   7        8.88       13.88     20.35 o 
  -1 -13   7        1.25       -5.00     21.13 o 
 -10 -12   7        6.68        5.68     19.42 o 
  -9 -12   7      123.14      179.01     34.34 o 
  -8 -12   7       46.92       35.54     18.41 o 
  -7 -12   7      191.06      211.61     24.18 o 
  -6 -12   7       51.48       78.22     21.94 o 
  -5 -12   7       23.40       50.44     32.52 o 
  -4 -12   7      447.18      420.69     31.50 o 
  -3 -12   7        6.16       -3.13     18.63 o 
  -2 -12   7        0.55      -17.34     18.40 o 
  -1 -12   7      490.19      392.31     31.15 o 
   0 -12   7      394.78      412.22     31.81 o 
   1 -12   7       29.07        9.86     27.88 o 
   2 -12   7      111.96      114.09     34.69 o 
 -11 -11   7      222.22      257.92     27.34 o 
 -10 -11   7      104.97      124.54     24.97 o 
  -9 -11   7      316.93      335.34     23.41 o 
  -8 -11   7      208.39      230.07     24.01 o 
  -7 -11   7        7.31       25.25     15.41 o 
  -6 -11   7      448.90      466.19     25.27 o 
  -5 -11   7       87.99       72.83     38.48 o 
  -4 -11   7       54.97       65.41     30.70 o 
  -3 -11   7      210.01      191.70     25.79 o 
  -2 -11   7        3.09      -10.35     15.30 o 
  -1 -11   7      141.41      126.98     23.48 o 
   0 -11   7       79.26      130.69     33.49 o 
   1 -11   7       72.77       36.79     32.63 o 
   2 -11   7      138.34      159.76     25.47 o 
   3 -11   7        5.43       -2.59     18.85 o 
   4 -11   7       28.25      126.44     39.67 o 
 -12 -10   7      113.86      118.64     34.96 o 
 -11 -10   7        3.74        7.88     16.98 o 
 -10 -10   7      347.08      371.93     24.87 o 
  -9 -10   7       13.43       -2.61     15.03 o 
  -8 -10   7      227.00      250.15     19.12 o 
  -7 -10   7      889.90      911.33     51.06 o 
  -6 -10   7       12.30       -4.90     12.71 o 
  -5 -10   7       57.24       53.56     16.53 o 
  -4 -10   7     1144.13     1207.70     37.17 o 
  -3 -10   7      475.10      444.73     34.09 o 
  -2 -10   7        5.07        5.65     15.01 o 
  -1 -10   7       60.57       51.54     18.98 o 
   0 -10   7      221.81      251.82     25.36 o 
   1 -10   7       53.85       33.32     17.15 o 
   2 -10   7        6.90       18.46     16.72 o 
   3 -10   7      367.80      363.07     29.71 o 
   4 -10   7       26.49        5.34     18.84 o 
   5 -10   7       33.83       57.36     22.74 o 
 -12  -9   7      103.08       55.10     39.27 o 
 -11  -9   7       81.88       67.86     17.59 o 
 -10  -9   7        1.20      -13.65     13.65 o 
  -9  -9   7      168.17      195.57     20.60 o 
  -8  -9   7      364.96      385.94     22.46 o 
  -7  -9   7      294.02      298.98     16.80 o 
  -6  -9   7        5.63       -7.34     10.83 o 
  -5  -9   7        5.67        8.82     11.44 o 
  -4  -9   7      438.47      417.64     21.21 o 
  -3  -9   7       37.16        4.50     11.64 o 
  -2  -9   7      160.72      160.77     30.05 o 
  -1  -9   7       24.91       28.44     15.67 o 
   0  -9   7       11.90       36.35     15.23 o 
   1  -9   7       63.91       15.35     15.56 o 
   2  -9   7        6.13      -12.20     13.99 o 
   3  -9   7       38.27       54.17     14.49 o 
   4  -9   7        0.43       10.79     19.85 o 
   5  -9   7      115.91      152.41     44.66 o 
   6  -9   7       86.82       93.27     25.15 o 
   7  -9   7       11.54      -24.77     24.77 o 
 -13  -8   7       53.54       49.59     32.52 o 
 -12  -8   7       34.39        6.91     23.22 o 
 -11  -8   7       31.76       30.46     16.03 o 
 -10  -8   7      402.15      394.60     22.28 o 
  -9  -8   7      263.97      248.44     18.94 o 
  -8  -8   7       97.13      114.57     16.90 o 
  -7  -8   7      300.57      280.28     18.72 o 
  -6  -8   7      410.92      392.08     20.33 o 
  -5  -8   7      308.25      268.70     17.36 o 
  -4  -8   7       61.51       41.40     12.23 o 
  -3  -8   7     1151.30     1191.32     33.63 o 
  -2  -8   7      111.13      118.70     17.40 o 
  -1  -8   7      224.93      228.20     16.66 o 
   0  -8   7      819.08      791.87     34.11 o 
   1  -8   7       72.56       73.65     17.88 o 
   2  -8   7        1.19      -10.11     10.11 o 
   3  -8   7      219.45      241.93     17.84 o 
   4  -8   7        0.25       -6.22     11.44 o 
   5  -8   7      894.83      938.01     32.55 o 
   6  -8   7        9.24       15.01     21.57 o 
   7  -8   7       32.03        1.54     34.69 o 
   8  -8   7       72.04       42.92     33.44 o 
 -13  -7   7        1.90      -20.43     20.43 o 
 -12  -7   7      232.31      282.49     28.28 o 
 -11  -7   7       64.38       24.44     18.74 o 
 -10  -7   7      372.93      348.67     22.22 o 
  -9  -7   7      112.38       99.75     15.16 o 
  -8  -7   7       69.42       68.95     13.90 o 
  -7  -7   7      457.06      418.53     20.38 o 
  -6  -7   7      523.43      500.04     21.67 o 
  -5  -7   7       31.61       16.90     12.93 o 
  -4  -7   7      258.15      251.52     15.96 o 
  -3  -7   7      297.00      329.27     17.35 o 
  -2  -7   7       57.20       48.90     10.98 o 
  -1  -7   7      131.54      174.19     14.84 o 
   0  -7   7     1341.64     1242.90     27.13 o 
   1  -7   7      222.08      227.86     14.51 o 
   2  -7   7      138.29      174.82     15.39 o 
   3  -7   7      529.97      575.37     23.08 o 
   4  -7   7       59.85       19.13     11.38 o 
   5  -7   7      114.74       94.56     16.01 o 
   6  -7   7      489.54      515.99     50.59 o 
   7  -7   7       13.48        4.06     18.59 o 
   8  -7   7       48.35       65.89     23.99 o 
   9  -7   7      150.15      172.87     29.35 o 
 -13  -6   7      204.34      186.87     42.71 o 
 -12  -6   7       15.14        4.29     18.54 o 
 -11  -6   7       35.24        3.07     17.01 o 
 -10  -6   7      130.93      137.77     17.27 o 
  -9  -6   7      391.56      383.74     20.55 o 
  -8  -6   7      372.06      301.27     24.52 o 
  -7  -6   7      651.32      638.00     23.91 o 
  -6  -6   7        1.53        8.42     11.65 o 
  -5  -6   7       95.86      121.68     13.03 o 
  -4  -6   7        2.08        0.08     12.81 o 
  -3  -6   7     1151.32     1158.46     38.35 o 
  -2  -6   7       66.74       40.66      9.90 o 
  -1  -6   7     2627.96     2533.72     69.07 o 
   0  -6   7      585.44      608.89     17.59 o 
   1  -6   7        4.73       -1.47      6.71 o 
   2  -6   7     4977.99     5031.29    107.77 o 
   3  -6   7       78.90       78.84     18.94 o 
   4  -6   7     1291.74     1257.06     33.95 o 
   5  -6   7     2002.03     1985.85     48.35 o 
   6  -6   7       58.63       75.69     18.26 o 
   7  -6   7       28.50       46.88     29.70 o 
   8  -6   7      203.85      266.72     28.16 o 
   9  -6   7      259.23      328.07     32.20 o 
 -13  -5   7      315.91      334.34     43.85 o 
 -12  -5   7       36.59       14.04     19.13 o 
 -11  -5   7       29.44       35.62     19.01 o 
 -10  -5   7      566.60      508.53     23.37 o 
  -9  -5   7      220.99      222.00     17.26 o 
  -8  -5   7        3.11       -6.01      9.87 o 
  -7  -5   7      994.71      949.15     28.55 o 
  -6  -5   7       90.27       96.29     12.80 o 
  -5  -5   7       20.07       12.69      8.47 o 
  -4  -5   7       48.24       39.89      7.74 o 
  -3  -5   7      327.43      298.64     14.66 o 
  -2  -5   7      562.77      621.45     16.09 o 
  -1  -5   7       21.72       18.24      6.48 o 
   0  -5   7     2794.22     2699.57     48.75 o 
   1  -5   7      538.86      539.32     15.97 o 
   2  -5   7      802.84      868.07     20.98 o 
   3  -5   7      622.82      588.71     20.83 o 
   4  -5   7      330.57      330.23     16.78 o 
   5  -5   7       36.98       40.32     11.25 o 
   6  -5   7     1042.79     1043.01     40.56 o 
   7  -5   7        0.85       20.38     19.29 o 
   8  -5   7      368.35      423.92     28.67 o 
   9  -5   7       86.69       54.18     25.88 o 
  10  -5   7       45.69       25.20     21.76 o 
 -14  -4   7      130.32       88.67     41.03 o 
 -12  -4   7       79.68      130.83     51.65 o 
 -11  -4   7      447.20      397.58     27.67 o 
 -10  -4   7       63.77       63.23     13.91 o 
  -9  -4   7      145.18      197.57     16.48 o 
  -8  -4   7       28.70       15.90     11.21 o 
  -7  -4   7      327.16      339.56     16.95 o 
  -6  -4   7      732.24      692.82     22.59 o 
  -5  -4   7       64.07       83.04     14.57 o 
  -4  -4   7     1571.15     1536.01     27.72 o 
  -3  -4   7     2158.16     2216.68     36.04 o 
  -2  -4   7       56.97       54.65      6.96 o 
  -1  -4   7     4332.90     3853.76     56.31 o 
   0  -4   7      139.84      139.06      8.96 o 
   1  -4   7        1.31        8.57      6.77 o 
   2  -4   7     2329.26     2286.04     49.94 o 
   3  -4   7      357.58      328.35     18.20 o 
   4  -4   7      425.46      403.91     14.22 o 
   5  -4   7       67.80       56.36     12.78 o 
   6  -4   7     2196.77     2260.86     62.97 o 
   7  -4   7      639.37      667.16     70.73 o 
   8  -4   7       89.56      100.04     20.95 o 
   9  -4   7      356.02      369.33     28.79 o 
  10  -4   7       72.72      107.81     44.31 o 
  11  -4   7        5.12      -19.30     19.30 o 
 -13  -3   7      310.49      316.62     43.41 o 
 -12  -3   7       56.03       35.84     20.09 o 
 -11  -3   7        0.23      -15.28     15.28 o 
 -10  -3   7      353.95      388.27     26.07 o 
  -9  -3   7        1.55       -7.15     10.97 o 
  -8  -3   7       16.23       15.50     10.55 o 
  -7  -3   7      238.39      252.15     15.10 o 
  -6  -3   7     1840.13     1743.99     37.09 o 
  -5  -3   7     1539.64     1499.48     27.79 o 
  -4  -3   7     1333.85     1305.79     24.59 o 
  -3  -3   7     5068.51     5221.40     72.05 o 
  -2  -3   7      163.88      161.28      8.27 o 
  -1  -3   7        7.27       -4.92      4.92 o 
   0  -3   7      118.91      129.13      7.95 o 
   1  -3   7     2097.02     2088.43     34.34 o 
   2  -3   7       38.38       36.78      6.83 o 
   3  -3   7      102.26      115.45      8.82 o 
   4  -3   7      313.42      312.69     11.85 o 
   5  -3   7       70.59       64.37      8.78 o 
   6  -3   7       29.98       43.47     13.33 o 
   7  -3   7      810.80      667.12     31.24 o 
   8  -3   7      494.86      440.44     27.32 o 
   9  -3   7      180.37      216.67     25.17 o 
  10  -3   7       26.64       11.67     15.79 o 
  11  -3   7       69.32       46.09     20.70 o 
  12  -3   7      135.97      170.66     29.19 o 
 -13  -2   7       34.63       57.88     37.61 o 
 -12  -2   7        7.78       -7.09     19.41 o 
 -11  -2   7        9.68       22.92     27.45 o 
 -10  -2   7      685.85      728.10     34.03 o 
  -9  -2   7      245.16      255.48     16.01 o 
  -8  -2   7        0.64       -0.77      8.16 o 
  -7  -2   7      742.00      744.95     28.40 o 
  -6  -2   7     1150.04     1118.72     27.94 o 
  -5  -2   7       91.46       93.45      8.03 o 
  -4  -2   7     2905.19     2846.57     43.40 o 
  -3  -2   7      331.09      341.49     10.89 o 
  -2  -2   7        2.88       -3.89      4.31 o 
  -1  -2   7      230.77      182.23      7.99 o 
   0  -2   7     1124.57     1082.37     20.89 o 
   1  -2   7        4.57       -3.18      4.61 o 
   2  -2   7      149.95      120.30      7.67 o 
   3  -2   7      114.64       82.48     11.26 o 
   4  -2   7      984.35      989.14     20.88 o 
   5  -2   7      534.85      567.75     24.41 o 
   6  -2   7      579.91      547.13     19.77 o 
   7  -2   7      643.11      642.71     29.69 o 
   8  -2   7     1111.26     1053.96     40.47 o 
   9  -2   7      414.97      457.68     28.13 o 
  10  -2   7       30.75       31.35     32.06 o 
  11  -2   7      230.69      246.37     25.94 o 
  12  -2   7        1.37       16.47     18.41 o 
 -12  -1   7       40.37      100.56     23.42 o 
 -11  -1   7      574.36      662.57     33.76 o 
 -10  -1   7     1017.64     1088.52     79.51 o 
  -9  -1   7     2143.35     2136.13     40.54 o 
  -8  -1   7     1250.63     1261.32     27.77 o 
  -7  -1   7        1.27       -5.91      6.83 o 
  -6  -1   7        4.10        6.32      6.54 o 
  -5  -1   7       67.16       91.44      8.16 o 
  -4  -1   7     1600.16     1474.42     26.16 o 
  -3  -1   7      992.58     1136.69     21.02 o 
  -2  -1   7      268.31      228.74      8.31 o 
  -1  -1   7     1599.96     1661.80     43.57 o 
   0  -1   7      815.04      898.26     23.00 o 
   1  -1   7     2848.14     2879.78     42.33 o 
   2  -1   7       60.10       49.64      6.97 o 
   3  -1   7     1989.44     2195.75     34.78 o 
   4  -1   7       59.30       46.57      7.02 o 
   5  -1   7     1784.99     1662.63     29.12 o 
   6  -1   7      414.86      370.65     12.47 o 
   7  -1   7      920.65      940.48     26.75 o 
   8  -1   7       75.87       68.86     12.00 o 
   9  -1   7     1289.57     1263.62     45.27 o 
  10  -1   7      110.73      106.44     20.75 o 
  11  -1   7       17.07        6.68     16.44 o 
  12  -1   7       46.65       53.59     20.42 o 
  13  -1   7       58.27       42.83     22.04 o 
 -12   0   7        3.14       31.98     27.42 o 
 -11   0   7        1.02       15.44     17.19 o 
 -10   0   7      469.63      490.97     36.04 o 
  -9   0   7      231.74      228.56     15.62 o 
  -8   0   7       47.83       34.23      9.68 o 
  -7   0   7        3.20       -0.85      9.76 o 
  -6   0   7      687.75      808.72     19.30 o 
  -5   0   7      520.70      522.58     14.29 o 
  -4   0   7      118.67      108.55     11.55 o 
  -3   0   7      141.50      100.83      6.49 o 
  -2   0   7     2219.38     2125.24     39.19 o 
  -1   0   7      529.79      509.54     17.75 o 
   0   0   7     8348.04     8638.51    110.24 o 
   1   0   7     3929.63     3852.28     53.26 o 
   2   0   7     4424.86     4874.65     65.87 o 
   3   0   7     4114.51     4316.55     59.49 o 
   4   0   7        0.52        5.02      5.04 o 
   5   0   7     3228.54     3213.56     47.39 o 
   6   0   7      895.31      874.57     18.72 o 
   7   0   7      313.14      298.91     15.09 o 
   8   0   7     1032.78     1042.51     29.38 o 
   9   0   7      103.89       88.68     10.86 o 
  10   0   7      178.44      211.31     25.77 o 
  11   0   7     1133.54     1031.60     59.81 o 
  12   0   7       79.78       51.83     20.39 o 
  13   0   7       31.91        0.33     20.08 o 
 -12   1   7      219.23      232.58     40.65 o 
 -11   1   7      404.08      363.24     26.14 o 
 -10   1   7       50.89       48.89     16.32 o 
  -9   1   7      160.66      155.55     16.36 o 
  -8   1   7     1199.77     1195.92     27.22 o 
  -7   1   7     1701.81     1744.27     42.72 o 
  -6   1   7        0.84        7.28      7.21 o 
  -5   1   7      111.27      134.33      8.21 o 
  -4   1   7      141.34      125.77      7.41 o 
  -3   1   7      909.94      852.83     17.11 o 
  -2   1   7      786.38      748.49     19.28 o 
  -1   1   7     1150.28     1087.10     23.92 o 
   0   1   7      225.44      273.97      9.09 o 
   1   1   7      269.17      272.80      8.32 o 
   2   1   7     3371.32     3650.61     50.58 o 
   3   1   7     5366.18     5617.35     74.43 o 
   4   1   7      274.21      300.42      8.89 o 
   5   1   7     1471.07     1478.37     24.81 o 
   6   1   7     1784.63     1688.33     36.22 o 
   7   1   7      933.68      930.30     25.96 o 
   8   1   7       79.19       78.43     17.22 o 
   9   1   7      971.25      887.65     27.69 o 
  10   1   7      115.36      118.87     14.96 o 
  11   1   7      202.35      173.33     23.36 o 
  12   1   7       66.45       93.52     34.96 o 
  13   1   7      152.75      149.89     24.65 o 
  14   1   7        6.02      -20.52     20.52 o 
 -12   2   7        4.19      -16.47     19.11 o 
 -11   2   7       60.10       32.13     18.87 o 
 -10   2   7       17.29        0.76     24.55 o 
  -9   2   7       13.90       36.67     14.72 o 
  -8   2   7        1.51        7.22     10.14 o 
  -7   2   7       72.51       89.81     10.45 o 
  -6   2   7      582.33      586.22     16.58 o 
  -5   2   7      288.21      284.81     11.23 o 
  -4   2   7      121.93      144.53      7.91 o 
  -3   2   7     1477.87     1343.40     23.64 o 
  -2   2   7      331.40      312.19     15.25 o 
  -1   2   7     3367.62     3361.51     55.82 o 
   0   2   7      216.14      199.10      9.51 o 
   1   2   7     1304.10     1428.99     22.97 o 
   2   2   7    13337.43    13838.08    173.77 o 
   3   2   7      404.94      500.84     11.63 o 
   4   2   7        1.00       -1.41      3.19 o 
   5   2   7     6158.36     6129.99     97.50 o 
   6   2   7      768.11      790.24     22.36 o 
   7   2   7      303.28      321.10     15.28 o 
   8   2   7      800.19      788.20     37.22 o 
   9   2   7       76.46       62.52     11.93 o 
  10   2   7       52.25       40.18     11.58 o 
  11   2   7        4.92        8.03     13.25 o 
  12   2   7      287.66      308.26     20.08 o 
  13   2   7       34.03       38.46     19.60 o 
  14   2   7       40.73       38.77     21.06 o 
 -12   3   7        0.37      -27.15     27.42 o 
 -11   3   7       84.06       47.66     21.62 o 
 -10   3   7      496.86      454.00     31.73 o 
  -9   3   7       14.72       15.56     14.55 o 
  -8   3   7      129.60      103.13     17.28 o 
  -7   3   7     2700.33     2611.74    105.23 o 
  -6   3   7       62.31       71.50      9.05 o 
  -5   3   7      541.91      526.49     15.25 o 
  -4   3   7     4529.16     4715.74     75.54 o 
  -3   3   7     2729.41     2729.73     41.42 o 
  -2   3   7      223.45      171.17      8.83 o 
  -1   3   7     4903.11     5036.73     76.01 o 
   0   3   7     1607.17     1578.10     25.10 o 
   1   3   7     1031.73      981.79     17.61 o 
   2   3   7      223.48      256.26      8.17 o 
   3   3   7     2911.00     2720.67     46.37 o 
   4   3   7      677.01      683.91     29.04 o 
   5   3   7     1098.69     1135.45     26.40 o 
   6   3   7      161.56      126.73      9.91 o 
   7   3   7       35.28       26.48     10.88 o 
   8   3   7      245.77      235.53     15.43 o 
   9   3   7       20.00       24.52      8.73 o 
  10   3   7     1410.39     1361.29     36.17 o 
  11   3   7      655.85      619.84     24.81 o 
  12   3   7      308.83      304.80     19.45 o 
  13   3   7       25.66       29.92     15.61 o 
  14   3   7      211.94      278.85     33.01 o 
 -12   4   7       44.59        5.09     29.10 o 
 -11   4   7      113.22      149.02     24.37 o 
 -10   4   7       59.52       81.20     20.16 o 
  -9   4   7       41.94       25.57     14.69 o 
  -8   4   7       23.06       24.13     15.74 o 
  -7   4   7       10.60       22.88     10.00 o 
  -6   4   7      817.71      816.97     24.82 o 
  -5   4   7      235.97      249.51     11.40 o 
  -4   4   7     2200.98     2377.59     38.88 o 
  -3   4   7      244.07      244.51      9.88 o 
  -2   4   7     1054.87     1068.03     20.50 o 
  -1   4   7      555.73      522.90     12.91 o 
   0   4   7     1017.86     1001.26     20.71 o 
   1   4   7     1568.18     1619.54     32.04 o 
   2   4   7     1315.53     1190.08     22.46 o 
   3   4   7       65.19       57.06      5.69 o 
   4   4   7      421.39      402.99     12.59 o 
   5   4   7        9.55        0.72      5.24 o 
   6   4   7      654.05      645.12     27.77 o 
   7   4   7      839.41      822.11     28.24 o 
   8   4   7      184.98      165.61     15.90 o 
   9   4   7     1937.96     1880.05     42.42 o 
  10   4   7      661.85      646.91     29.77 o 
  11   4   7       73.32       87.02     15.59 o 
  12   4   7      362.75      419.16     21.88 o 
  13   4   7      123.80      115.38     17.51 o 
  14   4   7      204.50      236.21     22.05 o 
 -11   5   7        3.32      -18.66     18.66 o 
 -10   5   7       99.57       70.86     21.57 o 
  -9   5   7        0.50       19.29     25.47 o 
  -8   5   7      482.93      438.18     49.78 o 
  -7   5   7      166.52      196.50     22.40 o 
  -6   5   7      595.00      589.94     27.48 o 
  -5   5   7     1452.61     1455.16     49.96 o 
  -4   5   7      115.85       80.05      9.31 o 
  -3   5   7      332.31      330.24     11.79 o 
  -2   5   7     1506.83     1409.87     25.68 o 
  -1   5   7     1344.79     1331.03     32.48 o 
   0   5   7      767.59      825.11     17.25 o 
   1   5   7     1877.35     1831.51     38.74 o 
   2   5   7      207.39      161.01      9.17 o 
   3   5   7        4.95        5.00      4.55 o 
   4   5   7        0.09       -4.02      4.02 o 
   5   5   7      560.07      528.53     13.13 o 
   6   5   7        0.77       -2.27      4.26 o 
   7   5   7       65.03       45.03      9.24 o 
   8   5   7     1457.58     1391.74     33.81 o 
   9   5   7      412.53      462.37     38.76 o 
  10   5   7        9.76       -1.52      9.58 o 
  11   5   7      268.16      277.98     17.77 o 
  12   5   7      239.30      223.24     23.08 o 
  13   5   7       16.67        4.40     12.87 o 
  14   5   7       73.69        8.79     41.84 o 
  15   5   7       72.53      151.29     26.95 o 
 -11   6   7       27.20       19.44     51.46 o 
 -10   6   7        5.85       -9.21     27.32 o 
  -9   6   7      151.51      189.90     82.49 o 
  -8   6   7      155.47      163.75     23.41 o 
  -7   6   7      293.57      282.08     22.85 o 
  -6   6   7      153.12      181.06     15.82 o 
  -5   6   7      609.30      593.24     21.99 o 
  -4   6   7      184.61      154.60     13.30 o 
  -3   6   7      201.81      205.36     12.44 o 
  -2   6   7       11.64        7.22      5.84 o 
  -1   6   7       34.88       23.42      6.39 o 
   0   6   7      791.29      742.95     16.91 o 
   1   6   7      347.63      371.75     11.64 o 
   2   6   7     1198.98     1155.89     22.13 o 
   3   6   7      880.95      891.29     18.77 o 
   4   6   7        2.90       -3.97      5.49 o 
   5   6   7      330.70      335.09     11.68 o 
   6   6   7     1479.62     1468.06     27.20 o 
   7   6   7       11.71       -2.44      7.44 o 
   8   6   7     1435.13     1424.81     29.61 o 
   9   6   7      382.88      367.77     17.43 o 
  10   6   7      109.24      150.95     15.37 o 
  11   6   7      957.36      860.73     28.69 o 
  12   6   7      180.44      120.42     16.06 o 
  13   6   7        5.49       14.69     18.05 o 
  14   6   7       91.65       94.69     22.17 o 
  15   6   7        4.77      -19.28     19.28 o 
 -10   7   7        0.77      -18.32     18.32 o 
  -9   7   7        6.44       -1.67     24.33 o 
  -8   7   7      554.52      585.90     37.29 o 
  -7   7   7      244.09      235.42     22.25 o 
  -6   7   7       60.29       68.74     16.63 o 
  -5   7   7      176.55      200.94     21.66 o 
  -4   7   7       25.78       18.18      9.46 o 
  -3   7   7       75.36       61.68     10.66 o 
  -2   7   7      410.84      354.95     15.82 o 
  -1   7   7      398.60      380.91     14.22 o 
   0   7   7       64.04       61.23     12.72 o 
   1   7   7      775.89      731.15     17.36 o 
   2   7   7     4838.71     5009.58     70.05 o 
   3   7   7      253.02      232.23      9.94 o 
   4   7   7      270.26      281.20     10.82 o 
   5   7   7     2359.30     2162.27     56.72 o 
   6   7   7      401.45      427.12     13.38 o 
   7   7   7      159.37      171.73     12.32 o 
   8   7   7     1193.01     1182.70     34.10 o 
   9   7   7      310.28      300.53     17.22 o 
  10   7   7      304.82      299.85     17.10 o 
  11   7   7       15.57       24.00     14.34 o 
  12   7   7      383.13      426.07     28.08 o 
  13   7   7       14.33       22.65     17.09 o 
  14   7   7        0.48      -15.95     15.95 o 
  15   7   7      263.14      324.54     32.78 o 
  -9   8   7        1.12       21.86     18.17 o 
  -8   8   7        3.84        0.83     16.76 o 
  -7   8   7      699.73      716.96     35.15 o 
  -6   8   7        0.92        5.60     28.45 o 
  -5   8   7       90.03      106.03     15.32 o 
  -4   8   7      228.33      260.88     20.98 o 
  -3   8   7      376.54      402.23     23.45 o 
  -2   8   7      395.16      392.23     23.07 o 
  -1   8   7      171.38      172.17     13.26 o 
   0   8   7      239.71      195.20     14.56 o 
   1   8   7        3.01        2.17      6.05 o 
   2   8   7      554.06      576.03     14.37 o 
   3   8   7     5351.27     5390.94    103.59 o 
   4   8   7      506.41      526.97     15.30 o 
   5   8   7     2349.22     2349.74     43.93 o 
   6   8   7      881.25      925.02     21.13 o 
   7   8   7       20.17        5.88      7.38 o 
   8   8   7      948.85      922.74     27.01 o 
   9   8   7      659.18      682.55     23.67 o 
  10   8   7       28.81        4.24     13.28 o 
  11   8   7      328.31      299.62     23.58 o 
  12   8   7       77.32       64.45     18.66 o 
  13   8   7       10.23       10.45     17.84 o 
  14   8   7       91.30      117.88     46.12 o 
  15   8   7      120.72      141.95     27.33 o 
  -8   9   7       14.26       24.36     23.79 o 
  -7   9   7       68.95       63.09     20.79 o 
  -6   9   7        0.34      -13.37     15.21 o 
  -5   9   7      845.57      805.79     36.20 o 
  -4   9   7     1023.01     1056.26     34.64 o 
  -3   9   7      172.82      157.29     15.67 o 
  -2   9   7        7.93       14.26      9.67 o 
  -1   9   7     1706.03     1541.25     37.61 o 
   0   9   7      516.22      504.54     26.59 o 
   1   9   7       59.83       38.61      7.85 o 
   2   9   7     2206.46     2213.08     42.88 o 
   3   9   7       33.63       20.22      7.66 o 
   4   9   7     1092.28     1067.85     23.64 o 
   5   9   7        5.09       -7.97     10.14 o 
   6   9   7     1740.85     1835.41     36.68 o 
   7   9   7      627.14      632.50     19.01 o 
   8   9   7        5.41       -8.77     12.00 o 
   9   9   7        1.82      -11.13     11.13 o 
  10   9   7      185.68      187.65     20.52 o 
  11   9   7      139.90      158.84     29.86 o 
  12   9   7      172.68      217.33     25.56 o 
  13   9   7        0.10        4.76     31.49 o 
  14   9   7      257.07      195.04     32.79 o 
  -7  10   7       18.66      -17.13     18.53 o 
  -6  10   7        8.48      -15.40     15.40 o 
  -5  10   7     1457.92     1296.63    146.49 o 
  -4  10   7      178.66      223.33     18.86 o 
  -3  10   7     1663.59     1579.10     52.25 o 
  -2  10   7        0.89       -8.60     12.22 o 
  -1  10   7       88.31       84.48     14.25 o 
   0  10   7      332.83      325.32     17.14 o 
   1  10   7       62.43       73.39     16.06 o 
   2  10   7      660.14      673.65     23.04 o 
   3  10   7      110.67      128.24     11.38 o 
   4  10   7       11.36        4.47      7.27 o 
   5  10   7     1873.54     1903.01     35.83 o 
   6  10   7       56.49       40.75     11.08 o 
   7  10   7       64.14       42.26     10.09 o 
   8  10   7      394.35      420.47     25.31 o 
   9  10   7      538.57      561.64     29.42 o 
  10  10   7      167.13      197.98     32.63 o 
  11  10   7      712.76      700.67     35.25 o 
  12  10   7      237.20      242.97     40.70 o 
  13  10   7       26.78       -9.02     31.08 o 
  14  10   7        2.76       -6.60     20.95 o 
  -6  11   7       31.87       24.81     20.68 o 
  -5  11   7        1.68      -23.74     25.58 o 
  -4  11   7      385.17      378.56     27.49 o 
  -3  11   7        8.56      -11.73     11.73 o 
  -2  11   7       15.06       14.71     12.41 o 
  -1  11   7      181.76      239.56     18.55 o 
   0  11   7       14.87       30.77     12.03 o 
   1  11   7      840.21      696.11     25.14 o 
   2  11   7      831.41      847.33     27.41 o 
   3  11   7       15.61       12.25     10.25 o 
   4  11   7      575.64      565.33     18.21 o 
   5  11   7        4.97        1.22      9.87 o 
   6  11   7       25.03       29.71     11.28 o 
   7  11   7      139.62      140.03     14.68 o 
   8  11   7      444.13      417.15     25.43 o 
   9  11   7        5.71       -0.23     13.47 o 
  10  11   7        5.93       -1.52     13.67 o 
  11  11   7      142.23      168.05     23.22 o 
  12  11   7       22.11        1.67     18.53 o 
  13  11   7       13.83       -1.21     19.61 o 
  14  11   7       57.49       85.98     25.43 o 
  -5  12   7        0.87       -9.74     19.64 o 
  -4  12   7       43.27       40.33     18.12 o 
  -3  12   7        0.67      -13.33     13.51 o 
  -2  12   7       12.18       10.17     13.47 o 
  -1  12   7      826.91      795.27     29.67 o 
   0  12   7        0.05      -11.68     17.80 o 
   1  12   7       82.27       73.91     14.12 o 
   2  12   7      537.43      516.24     26.36 o 
   3  12   7       33.34       14.48     11.60 o 
   4  12   7        0.25      -13.12     16.96 o 
   5  12   7       25.78       11.49     11.15 o 
   6  12   7      723.07      771.18     26.47 o 
   7  12   7      412.44      415.96     20.49 o 
   8  12   7      142.86      118.77     21.02 o 
   9  12   7      446.93      416.65     27.50 o 
  10  12   7        8.17      -14.50     14.64 o 
  11  12   7      119.47      112.17     27.59 o 
  12  12   7       35.16       13.76     18.56 o 
  13  12   7       35.78       70.85     23.18 o 
  -4  13   7        0.56      -16.85     16.85 o 
  -3  13   7       53.36       42.68     21.64 o 
  -2  13   7      228.32      285.04     25.66 o 
  -1  13   7       29.11       36.90     15.39 o 
   0  13   7       33.07        9.39     13.61 o 
   1  13   7      234.73      252.86     19.30 o 
   2  13   7        2.07       -3.36     15.23 o 
   3  13   7       62.83       72.05     19.33 o 
   4  13   7      365.32      339.94     29.59 o 
   5  13   7      495.40      502.33     29.32 o 
   6  13   7       10.15        8.15     12.28 o 
   7  13   7        7.24        7.64     16.25 o 
   8  13   7      438.85      439.67     28.50 o 
   9  13   7        1.05       -1.50     16.43 o 
  10  13   7        0.94       22.30     17.44 o 
  11  13   7      180.63      217.99     36.99 o 
  12  13   7       14.80        0.05     19.73 o 
  13  13   7        5.97      -17.31     29.40 o 
  -3  14   7       34.85       25.74     30.40 o 
  -2  14   7       23.80       34.32     20.84 o 
  -1  14   7      288.04      287.39     30.27 o 
   0  14   7        0.51      -18.43     18.43 o 
   1  14   7        3.21       -5.33     22.63 o 
   2  14   7      105.40      124.42     24.16 o 
   3  14   7      285.33      257.57     25.46 o 
   4  14   7       62.62       47.43     17.12 o 
   5  14   7      167.65      241.06     35.99 o 
   6  14   7      897.72     1059.52     43.68 o 
   7  14   7      274.27      299.08     25.20 o 
   8  14   7      132.49      144.73     35.15 o 
   9  14   7       65.80       90.78     22.45 o 
  10  14   7        6.91       23.27     20.40 o 
  11  14   7      245.44      222.87     30.56 o 
  12  14   7      191.28      265.72     33.01 o 
  -1  15   7      244.57      339.44     47.75 o 
   0  15   7        0.05       -4.76     27.37 o 
   1  15   7        1.55      -23.74     23.74 o 
   2  15   7      212.79      257.27     57.86 o 
   3  15   7       31.87        3.19     29.54 o 
   4  15   7       20.12       24.36     19.77 o 
   5  15   7      496.00      482.44     32.42 o 
   6  15   7        1.87      -17.72     17.72 o 
   7  15   7        7.80       25.10     19.65 o 
   8  15   7      228.76      278.30     43.63 o 
   9  15   7        6.15       -5.80     21.15 o 
  10  15   7       14.73      -14.44     19.96 o 
  11  15   7      226.78      198.52     43.03 o 
   2  16   7        2.89        3.90     37.29 o 
   3  16   7      194.16      259.23     67.99 o 
   4  16   7       51.67        0.04     32.03 o 
   5  16   7       96.28       92.60     24.86 o 
   6  16   7       73.46       51.71     70.51 o 
   7  16   7        5.64       -1.18     20.95 o 
   8  16   7      254.83      345.51     47.91 o 
  -6 -13   8       92.74       89.86     38.21 o 
  -5 -13   8        9.72       61.57     35.12 o 
  -4 -13   8        9.36       19.12     23.41 o 
  -3 -13   8       53.22       15.75     26.91 o 
  -2 -13   8        6.19        6.18     31.43 o 
  -9 -12   8       29.81       29.62     25.41 o 
  -8 -12   8      101.41       79.78     21.01 o 
  -7 -12   8       13.85      -10.74     16.13 o 
  -6 -12   8       10.46       22.02     19.58 o 
  -5 -12   8      271.73      254.62     28.27 o 
  -4 -12   8        0.52      -17.69     18.58 o 
  -3 -12   8       76.05       74.84     24.07 o 
  -2 -12   8       87.70       94.61     25.22 o 
  -1 -12   8       45.17       13.52     21.02 o 
   0 -12   8      321.95      375.04     38.75 o 
   1 -12   8       17.51      -14.41     23.39 o 
 -10 -11   8        0.11        6.33     18.45 o 
  -9 -11   8       28.40       35.70     18.81 o 
  -8 -11   8       47.04       60.47     17.95 o 
  -7 -11   8       11.52       -8.40     15.80 o 
  -6 -11   8      327.89      320.21     22.74 o 
  -5 -11   8      125.58       93.80     22.59 o 
  -4 -11   8        4.32       -5.10     16.89 o 
  -3 -11   8       64.05       75.27     20.26 o 
  -2 -11   8      242.57      292.09     93.84 o 
  -1 -11   8        7.35       19.07     19.02 o 
   0 -11   8        0.61       -7.37     27.53 o 
   1 -11   8      504.53      472.95     31.64 o 
   2 -11   8        4.15       -4.67     19.77 o 
   3 -11   8       89.98       53.73     23.89 o 
 -11 -10   8        8.12       15.47     22.28 o 
 -10 -10   8       78.64       76.10     22.93 o 
  -9 -10   8      218.10      250.06     30.39 o 
  -8 -10   8      787.21      713.42     31.02 o 
  -7 -10   8       27.77       28.39     17.30 o 
  -6 -10   8       65.02       42.20     14.79 o 
  -5 -10   8      461.60      466.35     24.85 o 
  -4 -10   8      288.03      288.98     20.62 o 
  -3 -10   8      504.93      505.12     45.42 o 
  -2 -10   8       37.36       49.90     23.49 o 
  -1 -10   8       73.78       82.86     20.69 o 
   0 -10   8      336.18      339.38     38.53 o 
   1 -10   8       36.04       56.65     20.53 o 
   2 -10   8       60.91       65.62     20.36 o 
   3 -10   8        4.40       15.45     20.22 o 
   4 -10   8      106.66      108.88     24.16 o 
 -12  -9   8      111.15      175.87     40.32 o 
 -11  -9   8       22.54       44.68     43.01 o 
 -10  -9   8       18.47       -8.07     20.19 o 
  -9  -9   8      195.24      212.24     21.79 o 
  -8  -9   8      452.49      443.88     24.07 o 
  -7  -9   8       32.61       15.16     14.18 o 
  -6  -9   8        3.34        1.73     12.41 o 
  -5  -9   8       28.10       33.88     20.48 o 
  -4  -9   8      813.19      760.71     28.59 o 
  -3  -9   8        2.19       -8.02     11.23 o 
  -2  -9   8      332.05      245.34     21.90 o 
  -1  -9   8       30.68       28.62     15.52 o 
   0  -9   8       49.74       31.55     34.79 o 
   1  -9   8      155.99      212.11     24.36 o 
   2  -9   8       16.28       -0.83     15.93 o 
   3  -9   8      103.53       81.59     24.42 o 
   4  -9   8        8.82        0.20     13.84 o 
   5  -9   8      240.99      285.72     28.62 o 
   6  -9   8      150.35      158.19     29.04 o 
 -12  -8   8       31.04      -14.60     37.15 o 
 -11  -8   8       68.85       51.69     21.96 o 
 -10  -8   8       33.14       28.13     37.53 o 
  -9  -8   8      362.60      344.42     22.08 o 
  -8  -8   8      600.13      546.38     25.78 o 
  -7  -8   8      123.42      137.83     21.74 o 
  -6  -8   8      269.14      298.55     21.20 o 
  -5  -8   8        4.83        3.09     11.71 o 
  -4  -8   8      201.24      237.64     17.26 o 
  -3  -8   8      949.05      958.43     30.59 o 
  -2  -8   8      513.41      494.14     22.05 o 
  -1  -8   8      175.05      185.80     22.01 o 
   0  -8   8      110.15      154.86     25.61 o 
   1  -8   8      585.42      605.18     46.01 o 
   2  -8   8      104.96      134.76     20.60 o 
   3  -8   8      571.88      519.53     28.52 o 
   4  -8   8     1047.30     1088.18     44.37 o 
   5  -8   8       15.12      -13.24     17.62 o 
   6  -8   8       22.99       26.10     18.21 o 
   7  -8   8      107.15      117.71     26.38 o 
 -13  -7   8       60.57       72.90     33.28 o 
 -12  -7   8       84.26       93.73     34.50 o 
 -11  -7   8      364.00      369.54     28.80 o 
 -10  -7   8      233.11      235.07     38.78 o 
  -9  -7   8       65.84       79.21     14.58 o 
  -8  -7   8       52.40       59.15     14.70 o 
  -7  -7   8       78.93       63.29     13.35 o 
  -6  -7   8      498.67      461.91     22.93 o 
  -5  -7   8       32.66       39.76     11.72 o 
  -4  -7   8      100.91      109.65     23.39 o 
  -3  -7   8       47.66       58.46     22.50 o 
  -2  -7   8       50.74       39.21     11.14 o 
  -1  -7   8      300.16      318.50     17.74 o 
   0  -7   8      664.88      696.27     24.27 o 
   1  -7   8      342.69      318.87     16.77 o 
   2  -7   8        1.48       -4.18      9.80 o 
   3  -7   8      913.86      910.09     29.18 o 
   4  -7   8      335.36      324.67     19.13 o 
   5  -7   8       39.19       18.16     16.57 o 
   6  -7   8       43.68       31.89     18.00 o 
   7  -7   8      114.65      126.28     25.42 o 
   8  -7   8      132.01      143.85     26.67 o 
 -13  -6   8        1.97      -20.22     20.22 o 
 -12  -6   8      231.88      211.91     29.39 o 
 -11  -6   8        2.93       -8.98     17.75 o 
 -10  -6   8        0.82      -14.00     21.60 o 
  -9  -6   8      128.99      166.73     18.61 o 
  -8  -6   8       82.55       84.02     14.38 o 
  -7  -6   8      272.43      288.38     17.56 o 
  -6  -6   8      215.19      207.68     15.68 o 
  -5  -6   8      289.00      294.33     18.00 o 
  -4  -6   8        2.54       -8.04      8.04 o 
  -3  -6   8        3.43       -8.47      8.97 o 
  -2  -6   8     3462.50     3384.72     63.89 o 
  -1  -6   8      253.80      232.27     12.03 o 
   0  -6   8      984.47     1015.85     23.96 o 
   1  -6   8     2250.17     2208.82     44.99 o 
   2  -6   8       68.45       75.08     12.03 o 
   3  -6   8      193.11      188.07     17.27 o 
   4  -6   8     1242.03     1247.04     34.18 o 
   5  -6   8       74.64       70.23     13.47 o 
   6  -6   8      701.25      673.16     34.40 o 
   7  -6   8       51.78       47.40     18.71 o 
   8  -6   8       17.90       20.16     20.87 o 
   9  -6   8      778.56      875.40     45.69 o 
 -13  -5   8      219.19      271.58     32.65 o 
 -12  -5   8        4.20      -18.82     18.90 o 
 -11  -5   8      336.65      313.59     41.33 o 
 -10  -5   8      363.82      375.24     27.45 o 
  -9  -5   8       97.62      106.38     20.53 o 
  -8  -5   8        6.68       11.36     10.92 o 
  -7  -5   8      148.43      157.26     14.90 o 
  -6  -5   8      124.48      102.58     21.39 o 
  -5  -5   8      117.84      126.35     13.34 o 
  -4  -5   8      213.19      199.06     13.55 o 
  -3  -5   8     2062.35     2122.17     44.62 o 
  -2  -5   8      135.40      143.37      9.22 o 
  -1  -5   8      244.01      255.54     11.45 o 
   0  -5   8      140.20      144.29     10.47 o 
   1  -5   8      495.93      450.07     14.89 o 
   2  -5   8       67.95       95.98     15.77 o 
   3  -5   8      180.78      196.83     15.05 o 
   4  -5   8      372.51      390.76     18.33 o 
   5  -5   8       15.85       17.56     11.15 o 
   6  -5   8        1.91       -7.40     13.73 o 
   7  -5   8      585.25      485.52     35.77 o 
   8  -5   8       52.38       99.81     21.97 o 
   9  -5   8        2.36        1.64     18.68 o 
  10  -5   8       42.81       64.23     28.40 o 
 -13  -4   8       29.63       31.08     24.47 o 
 -12  -4   8      165.74      183.11     26.76 o 
 -11  -4   8       34.22       32.52     17.15 o 
 -10  -4   8        2.59       -6.04     15.89 o 
  -9  -4   8       18.02       29.68     22.71 o 
  -8  -4   8      255.50      257.72     16.16 o 
  -7  -4   8        2.96       10.65      9.84 o 
  -6  -4   8      355.27      361.13     17.14 o 
  -5  -4   8      872.38      835.32     24.99 o 
  -4  -4   8        1.46       -2.70      6.49 o 
  -3  -4   8      591.46      576.71     15.49 o 
  -2  -4   8     2429.01     2452.87     39.91 o 
  -1  -4   8      105.64      125.36     12.03 o 
   0  -4   8     3022.45     2905.48     46.05 o 
   1  -4   8      454.54      445.64     17.66 o 
   2  -4   8        7.27       -3.07      6.42 o 
   3  -4   8        5.89       -5.45      7.40 o 
   4  -4   8      195.72      188.33     11.25 o 
   5  -4   8      623.43      609.15     22.04 o 
   6  -4   8     2292.52     2211.27    107.69 o 
   7  -4   8       37.53       56.68     18.70 o 
   8  -4   8      355.23      294.94     43.74 o 
   9  -4   8       43.01       28.99     19.54 o 
  10  -4   8       64.19       64.68     24.69 o 
  11  -4   8        4.43        8.47     21.85 o 
 -13  -3   8        1.95      -22.40     22.40 o 
 -12  -3   8       94.89      105.93     25.25 o 
 -11  -3   8       97.66       61.28     20.35 o 
 -10  -3   8        0.15       -6.50     23.20 o 
  -9  -3   8      900.99      867.19     36.88 o 
  -8  -3   8        9.46      -10.72     10.72 o 
  -7  -3   8       49.55       35.34     10.93 o 
  -6  -3   8     1885.48     1903.60     41.44 o 
  -5  -3   8        1.12       -0.19      6.49 o 
  -4  -3   8      105.42      129.39      9.66 o 
  -3  -3   8      804.26      798.28     18.22 o 
  -2  -3   8      503.06      471.73     17.92 o 
  -1  -3   8     1645.71     1711.90     32.39 o 
   0  -3   8      294.25      348.81     12.23 o 
   1  -3   8     1949.55     1922.34     33.15 o 
   2  -3   8       13.17       11.05      6.45 o 
   3  -3   8      102.50      116.57      9.69 o 
   4  -3   8       71.44       76.42      8.88 o 
   5  -3   8      881.96      868.09     21.28 o 
   6  -3   8      301.35      290.92     21.13 o 
   7  -3   8      202.96      241.10     21.82 o 
   8  -3   8     1029.77      983.16     69.35 o 
   9  -3   8        3.63       15.70     15.75 o 
  10  -3   8       98.16       84.54     22.23 o 
  11  -3   8      149.30      112.47     34.36 o 
 -13  -2   8      114.31      147.20     45.96 o 
 -12  -2   8      138.96      213.56     29.67 o 
 -11  -2   8      146.37      162.57     25.19 o 
 -10  -2   8       48.98       31.72     26.75 o 
  -9  -2   8       17.30       -6.60     14.53 o 
  -8  -2   8      940.94      950.16     46.64 o 
  -7  -2   8       93.34      108.17     10.90 o 
  -6  -2   8      357.70      346.29     13.26 o 
  -5  -2   8      284.17      249.43     11.68 o 
  -4  -2   8        1.67       -4.98      4.98 o 
  -3  -2   8      382.06      326.35     11.13 o 
  -2  -2   8       58.18       27.54      7.17 o 
  -1  -2   8      407.80      421.19     18.05 o 
   0  -2   8     2272.95     2139.83     34.75 o 
   1  -2   8     3253.82     3455.02     51.02 o 
   2  -2   8     1528.14     1660.88     53.41 o 
   3  -2   8     1764.86     1771.96     31.15 o 
   4  -2   8      559.27      576.99     15.85 o 
   5  -2   8       98.73      117.16      9.93 o 
   6  -2   8      632.93      642.53     21.88 o 
   7  -2   8     1559.59     1549.05     48.81 o 
   8  -2   8      993.13      998.91     40.12 o 
   9  -2   8        6.68       -6.46     16.15 o 
  10  -2   8      584.39      589.22     32.88 o 
  11  -2   8      102.95      135.86     46.39 o 
  12  -2   8       26.87       19.81     21.32 o 
 -12  -1   8      161.11      168.22     26.70 o 
 -11  -1   8      177.50      184.51     25.23 o 
 -10  -1   8      148.53      173.50     29.65 o 
  -9  -1   8      249.06      273.76     17.66 o 
  -8  -1   8       99.84       96.90     13.54 o 
  -7  -1   8      908.34      944.01     22.66 o 
  -6  -1   8     1320.25     1362.12     27.23 o 
  -5  -1   8      728.09      705.44     22.86 o 
  -4  -1   8      490.19      436.75     14.46 o 
  -3  -1   8     1350.28     1501.55     26.47 o 
  -2  -1   8     2869.05     2649.22     57.41 o 
  -1  -1   8     2328.91     2420.18     37.42 o 
   0  -1   8      294.16      347.71     16.30 o 
   1  -1   8       95.23       97.49      7.26 o 
   2  -1   8       19.82       43.18     12.44 o 
   3  -1   8     4755.24     4834.02     67.44 o 
   4  -1   8      574.77      612.91     15.44 o 
   5  -1   8       73.01       83.07      8.20 o 
   6  -1   8      551.22      557.24     20.15 o 
   7  -1   8        2.37       -8.00      8.00 o 
   8  -1   8       95.24       81.87     12.75 o 
   9  -1   8      806.67      749.04     76.53 o 
  10  -1   8      529.67      528.95     63.28 o 
  11  -1   8      133.46       88.04     19.68 o 
  12  -1   8        1.00      -12.96     18.68 o 
  13  -1   8       26.24       15.98     20.83 o 
 -12   0   8       49.57       60.92     33.44 o 
 -11   0   8        9.64        3.30     17.31 o 
 -10   0   8      304.94      332.59     26.39 o 
  -9   0   8      823.20      796.71     27.38 o 
  -8   0   8      123.91      128.59     22.86 o 
  -7   0   8     1273.01     1317.23     44.96 o 
  -6   0   8      631.70      601.54     16.83 o 
  -5   0   8       98.47      101.64      9.40 o 
  -4   0   8        6.77        2.90      5.02 o 
  -3   0   8        3.48        3.38      4.71 o 
  -2   0   8       19.47       35.63      5.11 o 
  -1   0   8        1.69        3.48      4.34 o 
   0   0   8     1676.75     1732.53     28.10 o 
   1   0   8     3559.89     3574.39     50.83 o 
   2   0   8       14.57       30.78      5.82 o 
   3   0   8    11844.18    12485.92    157.94 o 
   4   0   8      876.53      861.05     18.14 o 
   5   0   8      323.19      314.80     10.67 o 
   6   0   8      696.96      737.80     33.33 o 
   7   0   8     1433.75     1282.93     32.61 o 
   8   0   8     1004.71      957.96     28.51 o 
   9   0   8      698.35      686.63     24.69 o 
  10   0   8        8.76       -4.20     13.13 o 
  11   0   8        4.40        5.32     15.82 o 
  12   0   8       99.02      106.22     22.51 o 
  13   0   8       41.87       11.22     24.74 o 
 -12   1   8       82.02       91.54     33.98 o 
 -11   1   8      181.37      222.29     24.18 o 
 -10   1   8      192.07      215.09     22.33 o 
  -9   1   8      286.47      271.63     17.06 o 
  -8   1   8      130.53      133.60     15.21 o 
  -7   1   8      539.88      493.62     20.07 o 
  -6   1   8       95.31      115.17      9.83 o 
  -5   1   8      183.63      153.81      9.00 o 
  -4   1   8     3159.67     3317.75     49.23 o 
  -3   1   8     9156.92     9891.30    132.05 o 
  -2   1   8     4439.46     4501.50     73.76 o 
  -1   1   8       36.30       10.04      6.07 o 
   0   1   8      695.93      673.36     22.17 o 
   1   1   8      184.30      179.71      7.43 o 
   2   1   8     8056.06     8489.74    109.37 o 
   3   1   8     1578.34     1618.58     27.09 o 
   4   1   8      876.66      886.58     20.71 o 
   5   1   8       20.01       35.87      5.26 o 
   6   1   8      884.14      783.39     22.98 o 
   7   1   8       34.87       27.71      9.07 o 
   8   1   8       30.18       18.06     11.22 o 
   9   1   8        7.47       -9.23      9.23 o 
  10   1   8      468.84      521.04     24.77 o 
  11   1   8       66.63       74.33     32.17 o 
  12   1   8        0.40       -1.74     16.64 o 
  13   1   8      456.63      484.98     33.10 o 
  14   1   8      139.93      125.63     35.82 o 
 -12   2   8      211.06      245.50     29.24 o 
 -11   2   8       12.90      -16.60     16.85 o 
 -10   2   8       87.22       78.22     39.78 o 
  -9   2   8      303.25      243.53     20.51 o 
  -8   2   8      197.17      201.85     15.06 o 
  -7   2   8       39.12       27.57     10.93 o 
  -6   2   8        3.26       -5.66      6.62 o 
  -5   2   8     1474.60     1442.15     37.99 o 
  -4   2   8      300.12      317.27     10.87 o 
  -3   2   8     2921.93     3226.86     47.25 o 
  -2   2   8     1120.53     1041.61     24.86 o 
  -1   2   8     4356.60     5083.51    102.50 o 
   0   2   8        6.41       -3.26      5.42 o 
   1   2   8     1281.44     1191.68     30.65 o 
   2   2   8       21.78       39.29      5.51 o 
   3   2   8       75.56       63.31      6.07 o 
   4   2   8     7931.67     8068.25    104.77 o 
   5   2   8     1298.17     1326.16     30.23 o 
   6   2   8     1636.52     1488.36     33.71 o 
   7   2   8      152.13      163.12     12.35 o 
   8   2   8       26.40       19.63      9.86 o 
   9   2   8      774.38      799.62     26.08 o 
  10   2   8       14.39       -9.64      9.72 o 
  11   2   8       24.22       26.78     12.06 o 
  12   2   8      282.77      276.38     26.18 o 
  13   2   8       51.22       51.84     20.98 o 
  14   2   8       19.09       -4.01     29.48 o 
 -12   3   8        2.00       21.93     21.71 o 
 -11   3   8       24.35       36.68     20.90 o 
 -10   3   8       76.73       67.75     18.43 o 
  -9   3   8      222.89      229.74     22.91 o 
  -8   3   8      270.76      253.82     42.49 o 
  -7   3   8      369.18      342.18     17.33 o 
  -6   3   8      572.87      532.07     20.06 o 
  -5   3   8       11.59       19.40      7.12 o 
  -4   3   8      287.93      321.71     11.45 o 
  -3   3   8     6561.77     6448.52     86.59 o 
  -2   3   8      919.51      943.82     20.85 o 
  -1   3   8     3565.40     3728.61     71.16 o 
   0   3   8     1870.65     1799.58     44.88 o 
   1   3   8     3004.94     3098.24     44.23 o 
   2   3   8      241.75      261.64      8.78 o 
   3   3   8      248.60      227.44      8.28 o 
   4   3   8     2343.68     2175.88     33.52 o 
   5   3   8       41.40       48.49     12.74 o 
   6   3   8      217.12      174.68     11.60 o 
   7   3   8      694.42      643.18     21.05 o 
   8   3   8       70.50       99.25     14.40 o 
   9   3   8      366.60      300.28     16.54 o 
  10   3   8     1261.32     1183.66     33.60 o 
  11   3   8      285.43      276.89     18.32 o 
  12   3   8      102.68      108.66     16.79 o 
  13   3   8      248.61      240.68     21.44 o 
  14   3   8       53.42       31.46     28.67 o 
 -11   4   8       27.38       12.46     21.95 o 
 -10   4   8      118.32      132.78     32.84 o 
  -9   4   8        1.73       -5.79     20.05 o 
  -8   4   8      368.56      395.55     25.33 o 
  -7   4   8      361.96      334.80     22.70 o 
  -6   4   8      120.95      109.03     16.12 o 
  -5   4   8     1085.85     1098.24     34.72 o 
  -4   4   8       97.22      125.29      9.40 o 
  -3   4   8      133.15      158.47     13.17 o 
  -2   4   8     1173.99     1028.76     32.46 o 
  -1   4   8       30.05       16.25      4.96 o 
   0   4   8      502.60      491.65     14.18 o 
   1   4   8      388.20      398.06     10.89 o 
   2   4   8      400.61      390.50     11.27 o 
   3   4   8     1388.94     1341.53     23.58 o 
   4   4   8        1.23        5.52      5.46 o 
   5   4   8      387.12      309.62     16.96 o 
   6   4   8     3838.03     3788.91     66.54 o 
   7   4   8        2.05       -1.95      6.72 o 
   8   4   8      307.80      321.93     21.18 o 
   9   4   8      153.71      156.03     14.84 o 
  10   4   8      784.34      779.01     26.82 o 
  11   4   8       64.64       46.53     16.06 o 
  12   4   8      287.68      314.06     27.10 o 
  13   4   8       62.29       67.91     16.73 o 
  14   4   8       51.57       45.55     17.63 o 
 -11   5   8       45.22       58.27     23.79 o 
 -10   5   8        0.18        5.02     16.24 o 
  -9   5   8      264.90      267.09     36.77 o 
  -8   5   8       66.96       34.64     20.43 o 
  -7   5   8      242.20      237.24     28.97 o 
  -6   5   8     3221.01     3030.46    141.89 o 
  -5   5   8      152.00      137.60     13.21 o 
  -4   5   8      273.37      274.01     15.25 o 
  -3   5   8      243.99      211.58      9.93 o 
  -2   5   8      475.64      518.89     14.98 o 
  -1   5   8     1200.67     1105.70     23.95 o 
   0   5   8     1676.04     1714.19     28.94 o 
   1   5   8        3.83        4.28      4.74 o 
   2   5   8     5948.49     6424.93     99.09 o 
   3   5   8     1105.61     1087.58     18.93 o 
   4   5   8      301.14      276.58      9.67 o 
   5   5   8       40.79       40.23      5.91 o 
   6   5   8      307.30      240.74     16.19 o 
   7   5   8      853.37      829.13     24.31 o 
   8   5   8        0.64        0.14      8.21 o 
   9   5   8      142.98      151.46     15.23 o 
  10   5   8      100.46      135.53     20.73 o 
  11   5   8      281.66      266.99     17.55 o 
  12   5   8      611.62      618.92     47.51 o 
  13   5   8      107.26      130.24     18.61 o 
  14   5   8       35.47       29.36     20.10 o 
  15   5   8       28.03      -29.00     29.00 o 
 -10   6   8       25.39       19.14     21.35 o 
  -9   6   8       23.34        0.81     16.33 o 
  -8   6   8       37.43       33.89     22.57 o 
  -7   6   8      118.56      144.92     34.25 o 
  -6   6   8      165.94      141.70     27.83 o 
  -5   6   8       16.68       25.05     15.61 o 
  -4   6   8       12.12       14.96      9.66 o 
  -3   6   8       21.72        8.29      6.98 o 
  -2   6   8       25.84       23.99      6.60 o 
  -1   6   8       19.36       25.10      6.33 o 
   0   6   8       12.66        2.60      5.39 o 
   1   6   8        6.26        2.20      4.76 o 
   2   6   8       29.53       13.00      5.61 o 
   3   6   8     3722.66     3823.77     68.52 o 
   4   6   8     1006.35     1054.30     21.17 o 
   5   6   8       13.82        8.28      5.60 o 
   6   6   8      356.63      321.16     13.53 o 
   7   6   8     1441.43     1457.83     34.16 o 
   8   6   8       38.69       55.70     10.75 o 
   9   6   8      790.90      741.22     21.63 o 
  10   6   8      446.16      506.74     28.18 o 
  11   6   8      162.53      191.19     17.37 o 
  12   6   8       45.99       21.94     12.93 o 
  13   6   8      126.02      130.31     23.62 o 
  14   6   8       25.34        0.82     20.16 o 
  15   6   8        1.20      -28.83     28.83 o 
 -10   7   8       37.28        6.91     32.06 o 
  -9   7   8      238.99      292.89     27.27 o 
  -8   7   8        0.24        3.83     18.16 o 
  -7   7   8       93.89       97.17     20.19 o 
  -6   7   8     1096.82     1049.25     40.89 o 
  -5   7   8      733.74      753.81     33.21 o 
  -4   7   8     2758.41     2736.04     68.33 o 
  -3   7   8       18.93       24.16      9.67 o 
  -2   7   8      661.88      585.92     21.33 o 
  -1   7   8      319.61      268.44     11.37 o 
   0   7   8     1228.89     1214.30     33.39 o 
   1   7   8     1400.11     1476.01     27.47 o 
   2   7   8     1260.36     1249.72     29.34 o 
   3   7   8      737.30      761.69     17.98 o 
   4   7   8      340.34      315.37     10.46 o 
   5   7   8        3.34        1.84      5.59 o 
   6   7   8     2221.26     2177.16     36.61 o 
   7   7   8      225.11      215.27     20.16 o 
   8   7   8      148.18      160.07     13.11 o 
   9   7   8      640.39      631.47     22.91 o 
  10   7   8       44.08       63.13     12.79 o 
  11   7   8        6.18        9.84     10.78 o 
  12   7   8       19.45       14.52     16.06 o 
  13   7   8      158.37      191.02     25.48 o 
  14   7   8        2.32        8.27     18.06 o 
  15   7   8        1.87       36.37     31.81 o 
  -9   8   8      154.46      169.55     29.08 o 
  -8   8   8       29.56        0.23     28.62 o 
  -7   8   8       28.61       19.09     32.25 o 
  -6   8   8      123.93      172.54     62.00 o 
  -5   8   8        3.76      -13.21     13.21 o 
  -4   8   8      192.38      211.97     19.46 o 
  -3   8   8      585.71      615.75     49.78 o 
  -2   8   8        0.36        5.02     10.46 o 
  -1   8   8      173.00      165.79     12.14 o 
   0   8   8      312.29      323.13     12.70 o 
   1   8   8     2006.27     1989.45     35.21 o 
   2   8   8      907.42      945.90     21.32 o 
   3   8   8      434.44      424.22     13.97 o 
   4   8   8     2489.72     2506.61     41.41 o 
   5   8   8      501.26      486.12     15.08 o 
   6   8   8      338.99      326.73     12.53 o 
   7   8   8     1468.03     1489.48     44.19 o 
   8   8   8      170.22      219.89     14.42 o 
   9   8   8      775.17      755.46     25.36 o 
  10   8   8      183.94      178.58     16.69 o 
  11   8   8        8.32        4.41     13.98 o 
  12   8   8      138.66      151.45     22.59 o 
  13   8   8       24.39       10.17     17.96 o 
  14   8   8       91.56       68.48     22.81 o 
  15   8   8      132.35      246.81     42.98 o 
  -8   9   8       41.32       20.99     26.48 o 
  -7   9   8      256.58      266.62     25.02 o 
  -6   9   8      248.36      240.53     22.97 o 
  -5   9   8      131.13      134.42     21.74 o 
  -4   9   8      171.74      163.07     62.06 o 
  -3   9   8      783.62      843.73     28.30 o 
  -2   9   8       20.49       18.80     10.37 o 
  -1   9   8       65.65       67.88     10.60 o 
   0   9   8     1413.35     1402.00     34.83 o 
   1   9   8     1635.90     1596.15     30.93 o 
   2   9   8        0.04       -0.56      7.29 o 
   3   9   8     3213.16     3260.54     56.39 o 
   4   9   8      103.45       99.06     12.56 o 
   5   9   8      161.55      143.81     10.41 o 
   6   9   8     1855.12     1855.95     34.59 o 
   7   9   8       31.40       10.63      9.30 o 
   8   9   8       14.19        0.18      9.06 o 
   9   9   8      322.26      295.11     44.12 o 
  10   9   8       68.18       88.31     19.78 o 
  11   9   8        8.82       10.19     14.06 o 
  12   9   8       71.85       67.26     20.68 o 
  13   9   8       58.05      104.97     22.82 o 
  14   9   8        0.58       21.90     25.31 o 
  -7  10   8       23.09      -17.93     19.97 o 
  -6  10   8        1.25      -21.30     23.68 o 
  -5  10   8        0.34       -0.79     19.67 o 
  -4  10   8        7.93        8.07     24.01 o 
  -3  10   8        1.17      -13.13     13.13 o 
  -2  10   8      355.31      417.66     20.92 o 
  -1  10   8      189.98      209.72     15.91 o 
   0  10   8      185.01      127.69     17.63 o 
   1  10   8     2101.83     1944.86     44.08 o 
   2  10   8        3.22       -2.02      7.13 o 
   3  10   8       38.93       36.30      8.74 o 
   4  10   8      729.88      696.34     24.90 o 
   5  10   8       13.92        8.98      7.91 o 
   6  10   8       20.53        8.13      8.34 o 
   7  10   8       91.02      101.77     24.58 o 
   8  10   8       62.25       55.47     16.24 o 
   9  10   8      303.54      317.98     22.88 o 
  10  10   8      185.30      205.80     23.83 o 
  11  10   8        0.44       -2.39     21.98 o 
  12  10   8      193.12      192.56     35.07 o 
  13  10   8       23.60        8.26     22.19 o 
  14  10   8       22.23        0.96     21.00 o 
  -6  11   8      159.30      177.41     49.18 o 
  -5  11   8        9.98        1.42     17.16 o 
  -4  11   8       10.56       11.52     15.54 o 
  -3  11   8      555.85      517.66     30.41 o 
  -2  11   8      541.68      471.81     25.03 o 
  -1  11   8       50.34       37.01     12.54 o 
   0  11   8      524.67      534.77     22.96 o 
   1  11   8       13.06       -0.10     18.91 o 
   2  11   8      273.76      292.47     16.84 o 
   3  11   8      854.50      940.24     28.68 o 
   4  11   8       86.42       92.94     18.92 o 
   5  11   8      808.84      864.20     38.65 o 
   6  11   8        7.08       13.02     10.78 o 
   7  11   8      651.57      676.51     24.04 o 
   8  11   8      236.23      261.94     21.04 o 
   9  11   8        8.24      -13.67     13.67 o 
  10  11   8      332.74      322.61     26.96 o 
  11  11   8       64.22       52.58     19.00 o 
  12  11   8       35.27       11.36     17.78 o 
  13  11   8       58.68       91.96     22.75 o 
  14  11   8      132.98      122.77     31.38 o 
  -5  12   8      185.12      138.69     25.03 o 
  -4  12   8        4.46       10.77     18.11 o 
  -3  12   8       57.60        6.88     16.12 o 
  -2  12   8      303.69      278.44     30.54 o 
  -1  12   8       33.51       44.38     14.51 o 
   0  12   8        3.38        0.55     11.70 o 
   1  12   8      163.83      146.65     20.83 o 
   2  12   8      389.81      331.06     26.44 o 
   3  12   8     1020.35      981.09     53.78 o 
   4  12   8      167.67      166.33     37.04 o 
   5  12   8      171.56      196.19     15.75 o 
   6  12   8      425.41      431.94     20.84 o 
   7  12   8      267.94      292.72     17.97 o 
   8  12   8      220.63      215.56     46.85 o 
   9  12   8      447.38      515.54     34.93 o 
  10  12   8      232.75      251.64     25.33 o 
  11  12   8        0.03      -11.26     16.96 o 
  12  12   8      223.29      282.99     28.43 o 
  13  12   8      140.71      108.50     26.37 o 
  -4  13   8       73.82       67.18     23.17 o 
  -3  13   8      111.56      130.87     26.94 o 
  -2  13   8       35.80       17.81     14.74 o 
  -1  13   8      179.81      174.76     20.15 o 
   0  13   8      325.37      286.93     20.60 o 
   1  13   8       60.04       38.56     13.57 o 
   2  13   8      255.99      275.22     19.96 o 
   3  13   8      178.73      204.48     33.71 o 
   4  13   8      218.85      251.46     24.12 o 
   5  13   8       83.11      104.57     20.56 o 
   6  13   8      249.69      271.88     22.31 o 
   7  13   8       12.96       22.14     13.22 o 
   8  13   8      174.19      183.83     24.60 o 
   9  13   8      294.68      306.75     25.80 o 
  10  13   8      106.45      128.46     22.94 o 
  11  13   8       37.91       53.98     20.00 o 
  12  13   8      194.24      175.96     28.25 o 
  13  13   8        3.81       18.77     21.31 o 
  -2  14   8       36.86       19.62     32.87 o 
  -1  14   8        2.37        7.66     18.23 o 
   0  14   8      336.40      320.81     28.86 o 
   1  14   8        0.51      -10.87     24.66 o 
   2  14   8      155.38       96.79     22.24 o 
   3  14   8      422.00      423.60     62.08 o 
   4  14   8       38.26       63.01     31.87 o 
   5  14   8       11.42      -13.99     16.46 o 
   6  14   8      493.07      601.08     32.62 o 
   7  14   8      600.87      574.82     32.74 o 
   8  14   8       99.79      120.41     23.17 o 
   9  14   8       89.12       73.98     21.88 o 
  10  14   8      211.38      264.32     29.93 o 
  11  14   8       21.15       26.14     21.66 o 
  12  14   8       49.26       81.05     48.56 o 
   0  15   8       57.12       47.04     30.73 o 
   1  15   8      270.14      291.45     32.63 o 
   2  15   8       10.08       13.02     20.38 o 
   3  15   8      150.57      120.18     62.38 o 
   4  15   8      216.75      289.60     28.53 o 
   5  15   8       63.84       95.36     24.20 o 
   6  15   8      293.66      328.20     28.43 o 
   7  15   8        3.15       -5.98     34.12 o 
   8  15   8       40.40       56.37     33.49 o 
   9  15   8       57.94       69.41     22.69 o 
  10  15   8       13.31      -12.24     20.79 o 
  11  15   8        3.78       -6.17     34.17 o 
   2  16   8        0.87       19.24     35.50 o 
   3  16   8       48.70       73.04     24.13 o 
   4  16   8      184.00      179.76     35.72 o 
   5  16   8       28.31        4.44     42.63 o 
   6  16   8       13.98       30.12     22.36 o 
   7  16   8      204.85      281.67     31.20 o 
   8  16   8      131.67      149.75     39.29 o 
   9  16   8        9.21      -15.39     31.81 o 
  -8 -12   9        1.74        8.29     35.50 o 
  -7 -12   9       90.66       55.35     22.87 o 
  -6 -12   9       34.70       71.97     43.06 o 
  -5 -12   9        1.87       51.60     33.71 o 
  -4 -12   9      504.87      541.30     35.50 o 
  -3 -12   9        3.27      -16.10     26.01 o 
  -2 -12   9        3.23       21.09     21.65 o 
  -1 -12   9      258.37      329.78     34.31 o 
   0 -12   9        0.89      -12.00     22.87 o 
  -9 -11   9       10.19        9.32     16.49 o 
  -8 -11   9       68.00       54.90     18.98 o 
  -7 -11   9       22.54        8.77     17.05 o 
  -6 -11   9       22.27        6.18     25.13 o 
  -5 -11   9      218.05      269.73     29.03 o 
  -4 -11   9       42.83       54.87     21.26 o 
  -3 -11   9       26.69       21.80     19.77 o 
  -2 -11   9      182.13      188.59     28.14 o 
  -1 -11   9       62.80       26.84     35.20 o 
   0 -11   9       78.03       89.95     22.13 o 
   1 -11   9       52.70       54.24     22.68 o 
   2 -11   9      190.10      293.45     30.96 o 
 -10 -10   9      152.31      163.25     27.72 o 
  -9 -10   9       21.79       -6.70     16.76 o 
  -8 -10   9       34.12       16.38     16.91 o 
  -7 -10   9       85.34       91.84     18.13 o 
  -6 -10   9      103.16       46.75     17.00 o 
  -5 -10   9       54.21       25.34     16.56 o 
  -4 -10   9      845.29      847.86     32.10 o 
  -3 -10   9        1.26       -1.38     16.26 o 
  -2 -10   9      284.42      288.84     31.33 o 
  -1 -10   9      329.49      388.85     28.98 o 
   0 -10   9      180.85      173.75     32.11 o 
   1 -10   9      137.11      140.00     23.22 o 
   2 -10   9       22.09       34.57     20.57 o 
   3 -10   9      257.27      291.21     28.89 o 
   4 -10   9      335.77      309.85     51.27 o 
 -11  -9   9      249.30      301.40     34.60 o 
 -10  -9   9        7.11      -10.24     19.74 o 
  -9  -9   9        3.10      -18.17     18.17 o 
  -8  -9   9      564.96      557.91     27.55 o 
  -7  -9   9       74.52       31.06     14.66 o 
  -6  -9   9      112.37      110.44     17.36 o 
  -5  -9   9      439.01      395.56     22.63 o 
  -4  -9   9      327.48      314.42     20.37 o 
  -3  -9   9       17.84        1.08     12.09 o 
  -2  -9   9       44.37       14.58     15.31 o 
  -1  -9   9       84.16      111.07     25.39 o 
   0  -9   9        8.11        6.11     15.86 o 
   1  -9   9       61.26       56.23     18.94 o 
   2  -9   9      212.23      287.85     25.34 o 
   3  -9   9        2.45        0.99     17.94 o 
   4  -9   9      100.36       64.60     32.14 o 
   5  -9   9      158.34      103.46     25.24 o 
   6  -9   9        0.27       -8.13     29.81 o 
 -12  -8   9       81.35       63.57     35.66 o 
 -11  -8   9        5.73       14.27     20.69 o 
 -10  -8   9      280.88      292.38     30.05 o 
  -9  -8   9       10.72      -15.61     19.13 o 
  -8  -8   9      100.91      123.75     18.52 o 
  -7  -8   9      759.32      784.05     36.43 o 
  -6  -8   9        4.42       -2.97     11.19 o 
  -5  -8   9       10.92        1.90     13.51 o 
  -4  -8   9        6.76       -2.73     17.26 o 
  -3  -8   9      366.15      364.31     26.42 o 
  -2  -8   9     1102.82     1153.26     34.60 o 
  -1  -8   9      155.43      155.43     31.49 o 
   0  -8   9      130.23      179.44     34.39 o 
   1  -8   9      435.80      451.17     27.93 o 
   2  -8   9      996.78      924.43     78.91 o 
   3  -8   9       20.32       23.67     13.42 o 
   4  -8   9       16.01       -9.38     14.95 o 
   5  -8   9      637.60      622.58     35.35 o 
   6  -8   9      131.15      136.43     27.32 o 
   7  -8   9        2.03       -8.86     26.34 o 
 -12  -7   9       17.96       -2.67     20.33 o 
 -11  -7   9      234.54      239.65     48.83 o 
 -10  -7   9       24.49       -0.42     17.92 o 
  -9  -7   9       72.33       80.60     20.32 o 
  -8  -7   9      225.92      251.56     24.42 o 
  -7  -7   9      330.54      370.66     20.22 o 
  -6  -7   9      132.69      120.37     16.44 o 
  -5  -7   9       47.04       19.33     13.96 o 
  -4  -7   9      932.70      830.33     64.62 o 
  -3  -7   9      439.84      419.76     25.97 o 
  -2  -7   9      146.50      171.89     16.68 o 
  -1  -7   9     1302.36     1169.84     33.58 o 
   0  -7   9      387.91      337.37     18.61 o 
   1  -7   9      212.45      254.11     20.97 o 
   2  -7   9        6.00        7.48     10.32 o 
   3  -7   9       61.40       55.45     17.27 o 
   4  -7   9      172.79      153.40     17.88 o 
   5  -7   9       69.01       44.35     19.56 o 
   6  -7   9      125.67      113.82     24.17 o 
   7  -7   9      294.18      310.26     29.24 o 
   8  -7   9       35.53      -12.16     22.37 o 
 -13  -6   9      112.07      167.63     40.54 o 
 -12  -6   9       35.76       34.44     23.38 o 
 -11  -6   9       21.40       -5.13     17.56 o 
 -10  -6   9        7.35       -9.68     17.96 o 
  -9  -6   9       94.56       82.17     45.23 o 
  -8  -6   9      424.53      375.49     27.01 o 
  -7  -6   9       44.46       35.95     12.61 o 
  -6  -6   9       15.65       -4.70     10.63 o 
  -5  -6   9      233.04      241.88     15.77 o 
  -4  -6   9        4.07       -7.38     10.70 o 
  -3  -6   9     1364.55     1325.65     35.85 o 
  -2  -6   9      624.71      659.60     25.75 o 
  -1  -6   9      928.68      867.74     27.18 o 
   0  -6   9       46.18       56.95      9.73 o 
   1  -6   9      364.88      393.63     15.50 o 
   2  -6   9     1330.22     1228.47     36.42 o 
   3  -6   9       15.44       19.02     11.17 o 
   4  -6   9        2.17      -10.22     10.22 o 
   5  -6   9     1228.06     1359.94     48.41 o 
   6  -6   9      160.72      162.85     24.17 o 
   7  -6   9      230.64      219.07     26.80 o 
   8  -6   9      709.76      757.65     41.10 o 
   9  -6   9       76.55       77.33     55.53 o 
 -13  -5   9      114.37      136.70     28.27 o 
 -12  -5   9       35.61       36.08     23.61 o 
 -11  -5   9       17.10        0.99     23.55 o 
 -10  -5   9      243.12      306.67     26.88 o 
  -9  -5   9      293.31      271.50     26.51 o 
  -8  -5   9       16.62       43.10     16.42 o 
  -7  -5   9      641.30      670.39     25.07 o 
  -6  -5   9      595.87      613.16     23.57 o 
  -5  -5   9       10.84        6.68     12.49 o 
  -4  -5   9      614.74      605.38     31.83 o 
  -3  -5   9      119.65      131.42     13.79 o 
  -2  -5   9      946.51      906.81     26.97 o 
  -1  -5   9       27.53       24.67     10.04 o 
   0  -5   9      407.48      426.72     15.07 o 
   1  -5   9     1284.17     1292.48     27.76 o 
   2  -5   9       45.47       47.08      9.64 o 
   3  -5   9      668.88      707.29     24.13 o 
   4  -5   9       13.54       11.46     10.02 o 
   5  -5   9       50.60       26.68     25.23 o 
   6  -5   9      194.48      171.73     23.03 o 
   7  -5   9       99.83       68.63     18.88 o 
   8  -5   9     1084.97     1138.43     47.97 o 
   9  -5   9      162.68      145.33     25.08 o 
  10  -5   9       16.24       16.50     41.57 o 
 -13  -4   9       11.13      -16.77     23.26 o 
 -12  -4   9       36.47       37.72     22.58 o 
 -11  -4   9      361.31      342.72     32.57 o 
 -10  -4   9        2.07        5.11     17.14 o 
  -9  -4   9        5.33      -13.70     13.70 o 
  -8  -4   9      323.95      382.16     28.35 o 
  -7  -4   9      269.74      247.89     16.10 o 
  -6  -4   9      281.82      242.88     15.90 o 
  -5  -4   9      656.68      631.18     22.03 o 
  -4  -4   9      381.23      437.12     18.05 o 
  -3  -4   9       46.84       25.33      7.48 o 
  -2  -4   9      344.18      340.88     12.75 o 
  -1  -4   9     2772.90     2825.27     65.55 o 
   0  -4   9       63.53       69.27     12.73 o 
   1  -4   9      191.15      177.50     10.45 o 
   2  -4   9     2044.21     1966.06     35.88 o 
   3  -4   9      198.16      188.78     11.35 o 
   4  -4   9       54.69       57.12     11.55 o 
   5  -4   9      491.04      537.78     46.26 o 
   6  -4   9      168.12      164.29     21.10 o 
   7  -4   9      701.26      682.05     33.88 o 
   8  -4   9      423.27      454.82     29.99 o 
   9  -4   9      155.44      142.57     25.23 o 
  10  -4   9      108.70      133.48     56.28 o 
 -13  -3   9       51.99       66.57     46.20 o 
 -12  -3   9      206.26      264.22     31.84 o 
 -11  -3   9       62.39       48.33     26.29 o 
 -10  -3   9      485.21      499.13     31.02 o 
  -9  -3   9       13.41        9.94     15.39 o 
  -8  -3   9      191.74      233.62     34.69 o 
  -7  -3   9      555.16      551.92     86.04 o 
  -6  -3   9       29.14       31.02     10.08 o 
  -5  -3   9      165.05      145.08     10.05 o 
  -4  -3   9      154.94      140.90      9.63 o 
  -3  -3   9       34.57       25.67      6.66 o 
  -2  -3   9     2096.62     1926.07     44.28 o 
  -1  -3   9       47.02       48.00      7.59 o 
   0  -3   9        0.47       -2.33      9.70 o 
   1  -3   9       50.68       18.34      7.14 o 
   2  -3   9      127.22      131.71     12.95 o 
   3  -3   9      342.30      345.89     13.09 o 
   4  -3   9      178.09      220.31     14.28 o 
   5  -3   9      754.40      733.41     21.33 o 
   6  -3   9      172.49      179.31     20.68 o 
   7  -3   9      768.07      815.69     36.16 o 
   8  -3   9      153.27      160.51     22.81 o 
   9  -3   9       10.89      -11.17     16.71 o 
  10  -3   9       55.22       72.40     45.99 o 
  11  -3   9        9.95       25.68     19.91 o 
 -13  -2   9       32.48       10.41     23.02 o 
 -12  -2   9        3.03      -19.81     20.05 o 
 -11  -2   9       45.06       50.31     20.28 o 
 -10  -2   9      151.52      145.01     22.38 o 
  -9  -2   9      147.52      145.16     22.02 o 
  -8  -2   9      133.51      116.35     20.23 o 
  -7  -2   9     1103.23     1032.88     38.56 o 
  -6  -2   9      476.53      447.13     14.97 o 
  -5  -2   9      280.73      259.94     11.38 o 
  -4  -2   9     1358.14     1332.78     26.00 o 
  -3  -2   9       18.88       12.26      5.88 o 
  -2  -2   9      245.84      226.13     14.10 o 
  -1  -2   9     1051.57      988.53     21.04 o 
   0  -2   9      845.54      878.42     19.64 o 
   1  -2   9     4904.63     4779.33     67.99 o 
   2  -2   9      111.61       92.10      8.58 o 
   3  -2   9       21.71        6.83      6.21 o 
   4  -2   9     1864.65     1835.59     33.24 o 
   5  -2   9      510.20      484.81     20.86 o 
   6  -2   9      133.83      140.21     14.34 o 
   7  -2   9      256.48      234.62     23.93 o 
   8  -2   9      185.58      122.31     20.95 o 
   9  -2   9       57.46       34.39     16.02 o 
  10  -2   9      343.46      332.16     27.14 o 
  11  -2   9       93.89      115.97     23.30 o 
  12  -2   9        7.95      -19.71     19.71 o 
 -13  -1   9        7.35       53.87     36.47 o 
 -12  -1   9       14.51       53.89     23.53 o 
 -11  -1   9      258.58      281.76     27.66 o 
 -10  -1   9      288.34      286.58     24.43 o 
  -9  -1   9      216.84      216.62     22.78 o 
  -8  -1   9     1969.30     2022.42     46.03 o 
  -7  -1   9      586.09      617.11     22.46 o 
  -6  -1   9      600.20      585.59     20.95 o 
  -5  -1   9     2293.07     2171.40     37.05 o 
  -4  -1   9       13.67       12.39      5.71 o 
  -3  -1   9      183.22      166.65      8.35 o 
  -2  -1   9       73.82       92.11      7.49 o 
  -1  -1   9     1723.30     1671.59     29.01 o 
   0  -1   9      792.48      812.46     17.92 o 
   1  -1   9       93.25      113.77      8.32 o 
   2  -1   9     3000.63     3122.46     65.63 o 
   3  -1   9       87.89       94.51      8.21 o 
   4  -1   9      325.62      355.79     12.40 o 
   5  -1   9      919.38      909.45     20.71 o 
   6  -1   9       12.10       -0.73      8.63 o 
   7  -1   9       99.05      121.64     24.30 o 
   8  -1   9      133.62      118.86     29.43 o 
   9  -1   9      216.59      221.97     35.15 o 
  10  -1   9      380.23      327.98     40.05 o 
  11  -1   9       13.22       -1.75     17.14 o 
  12  -1   9      120.75      145.64     26.61 o 
 -13   0   9       74.87       96.31     33.17 o 
 -12   0   9       67.57       36.04     31.22 o 
 -11   0   9       42.12       26.72     20.38 o 
 -10   0   9      235.82      227.85     23.29 o 
  -9   0   9      255.12      229.11     16.83 o 
  -8   0   9      263.55      227.00     15.79 o 
  -7   0   9      219.34      206.13     14.74 o 
  -6   0   9     1108.76     1102.29     31.12 o 
  -5   0   9      489.09      506.16     16.39 o 
  -4   0   9      316.76      332.46     11.17 o 
  -3   0   9     2934.61     3188.47     47.54 o 
  -2   0   9     2782.00     2929.29     43.68 o 
  -1   0   9       70.90       46.75      9.30 o 
   0   0   9     1828.26     2054.82     32.95 o 
   1   0   9     3829.85     3859.05     55.19 o 
   2   0   9     3640.23     4067.37     58.06 o 
   3   0   9      453.27      541.47     14.34 o 
   4   0   9      514.90      455.45     13.11 o 
   5   0   9     2314.12     2372.25     43.44 o 
   6   0   9       11.58       16.51     11.49 o 
   7   0   9     2260.83     2135.09     60.45 o 
   8   0   9     1175.36     1235.28     33.67 o 
   9   0   9        0.55       -6.92     10.69 o 
  10   0   9       52.29       30.37     16.66 o 
  11   0   9      500.49      498.98     31.18 o 
  12   0   9       36.39       40.50     19.48 o 
  13   0   9       40.25       48.00     54.93 o 
 -11   1   9      645.89      706.46     50.29 o 
 -10   1   9       32.30       49.68     14.97 o 
  -9   1   9       16.02        0.78     12.29 o 
  -8   1   9      726.64      756.54     26.35 o 
  -7   1   9      182.86      190.63     16.59 o 
  -6   1   9       21.61        4.46      8.99 o 
  -5   1   9       10.19        3.49      7.93 o 
  -4   1   9     3054.36     2955.18     45.34 o 
  -3   1   9      328.97      267.33     15.70 o 
  -2   1   9      410.07      425.60     37.99 o 
  -1   1   9     1006.03      753.14     20.51 o 
   0   1   9     2926.00     3173.57     45.90 o 
   1   1   9      657.63      745.59     16.19 o 
   2   1   9     7552.08     8319.95    108.40 o 
   3   1   9      655.60      727.38     16.40 o 
   4   1   9       31.31       10.78      5.18 o 
   5   1   9     1490.96     1512.61     26.58 o 
   6   1   9      274.79      281.52     15.79 o 
   7   1   9     2157.14     2125.24     75.52 o 
   8   1   9      763.84      731.43     31.88 o 
   9   1   9      483.08      534.28     22.16 o 
  10   1   9       17.17       10.23     10.88 o 
  11   1   9      186.74      232.55     26.95 o 
  12   1   9       82.46       76.03     20.52 o 
  13   1   9        7.64      -19.60     19.60 o 
 -12   2   9      124.42      133.84     27.07 o 
 -11   2   9       69.55       55.82     19.71 o 
 -10   2   9        1.87        6.70     24.39 o 
  -9   2   9      369.03      380.63     25.27 o 
  -8   2   9       11.74        0.77     17.40 o 
  -7   2   9        1.39       -2.99     10.25 o 
  -6   2   9      601.20      520.29     24.08 o 
  -5   2   9      767.28      706.10     22.73 o 
  -4   2   9      234.88      303.41     10.68 o 
  -3   2   9      240.14      233.49     12.91 o 
  -2   2   9     4101.28     4049.54     68.71 o 
  -1   2   9     2775.47     2960.10     52.80 o 
   0   2   9       51.61       33.62      7.59 o 
   1   2   9      110.80      153.96      7.44 o 
   2   2   9    13188.77    14013.70    175.78 o 
   3   2   9       33.98       47.87      7.37 o 
   4   2   9      332.68      266.57      9.45 o 
   5   2   9      373.34      329.12     17.75 o 
   6   2   9      258.33      297.67     14.68 o 
   7   2   9     1950.44     1762.59     39.84 o 
   8   2   9     1176.77     1152.60     31.58 o 
   9   2   9       41.44       33.23     11.68 o 
  10   2   9      151.92      204.37     18.28 o 
  11   2   9      224.06      228.39     18.58 o 
  12   2   9       36.55       41.17     18.33 o 
  13   2   9      319.15      272.50     27.15 o 
  14   2   9       57.03       41.18     21.46 o 
 -12   3   9        3.02      -21.11     21.11 o 
 -11   3   9       56.67       84.11     23.35 o 
 -10   3   9      102.41      107.09     21.34 o 
  -9   3   9      198.19      207.12     32.25 o 
  -8   3   9      210.91      213.94     20.14 o 
  -7   3   9      840.34      922.43     42.73 o 
  -6   3   9       65.13       43.93     11.35 o 
  -5   3   9      532.83      562.55     20.45 o 
  -4   3   9     1435.53     1366.57     32.43 o 
  -3   3   9      142.78      117.46      7.36 o 
  -2   3   9     1528.20     1472.93     32.28 o 
  -1   3   9     1447.62     1567.38     33.13 o 
   0   3   9      449.85      467.78     15.51 o 
   1   3   9      848.24      654.21     14.21 o 
   2   3   9     4618.69     5366.99     72.60 o 
   3   3   9        1.07        8.69      6.92 o 
   4   3   9    12679.32    13169.38    303.96 o 
   5   3   9      519.98      519.11     17.71 o 
   6   3   9      394.26      358.06     15.71 o 
   7   3   9      155.68      146.44     12.74 o 
   8   3   9      445.26      471.50     19.65 o 
   9   3   9       55.48       61.82     11.84 o 
  10   3   9      212.53      189.41     16.61 o 
  11   3   9      759.03      738.18     27.66 o 
  12   3   9       24.53        3.09     12.41 o 
  13   3   9        0.30      -11.86     13.97 o 
  14   3   9      425.09      455.44     32.84 o 
 -11   4   9        4.61       -0.96     19.85 o 
 -10   4   9      184.49      217.93     35.53 o 
  -9   4   9       29.05       14.23     15.73 o 
  -8   4   9      285.37      272.10     35.77 o 
  -7   4   9       16.84        8.76     11.96 o 
  -6   4   9      205.62      199.12     16.15 o 
  -5   4   9      206.88      185.39     13.43 o 
  -4   4   9      884.36      821.82     24.06 o 
  -3   4   9      333.71      339.04     11.48 o 
  -2   4   9       10.04        4.62      4.83 o 
  -1   4   9     2786.42     2553.05     43.68 o 
   0   4   9      532.59      477.97     12.84 o 
   1   4   9      494.38      492.95     12.56 o 
   2   4   9      685.44      581.79     14.01 o 
   3   4   9     1951.22     2254.09     56.86 o 
   4   4   9     1187.98     1229.67     22.65 o 
   5   4   9     1706.35     1691.81     42.92 o 
   6   4   9      111.37       92.85     10.60 o 
   7   4   9      525.07      596.94     20.73 o 
   8   4   9      299.57      331.43     27.65 o 
   9   4   9       22.91       13.64      9.90 o 
  10   4   9      468.79      394.74     19.27 o 
  11   4   9      205.47      203.52     16.85 o 
  12   4   9       59.12       54.77     18.61 o 
  13   4   9      301.23      305.18     21.52 o 
  14   4   9       29.64       37.61     18.60 o 
 -11   5   9        0.87      -16.30     35.09 o 
 -10   5   9      459.64      447.75     46.93 o 
  -9   5   9      124.45      109.78     22.61 o 
  -8   5   9      474.86      486.56     29.04 o 
  -7   5   9      328.87      323.49     23.45 o 
  -6   5   9       12.70        6.75     12.86 o 
  -5   5   9     1049.90     1022.31     50.73 o 
  -4   5   9      559.10      540.10     19.54 o 
  -3   5   9        1.48       -0.94      7.03 o 
  -2   5   9     3593.60     3372.91     50.58 o 
  -1   5   9        0.83        3.75      5.57 o 
   0   5   9      444.74      453.09     15.57 o 
   1   5   9     4024.51     4126.66     58.61 o 
   2   5   9      114.82      127.27      7.77 o 
   3   5   9      127.76      146.90      8.25 o 
   4   5   9      140.18      126.71      7.80 o 
   5   5   9     1097.56     1022.13     20.44 o 
   6   5   9      672.30      705.85     37.04 o 
   7   5   9      550.26      572.36     23.55 o 
   8   5   9      519.53      535.70     28.49 o 
   9   5   9       79.04      104.75     13.77 o 
  10   5   9       22.09        5.07     11.40 o 
  11   5   9      647.13      663.80     40.67 o 
  12   5   9       59.06       38.64     14.17 o 
  13   5   9        6.52        2.82     13.71 o 
  14   5   9       38.29       59.59     18.21 o 
 -10   6   9        6.29        2.38     25.64 o 
  -9   6   9       30.91       42.57     32.68 o 
  -8   6   9       32.23       28.18     17.30 o 
  -7   6   9      114.60       83.00     18.23 o 
  -6   6   9      501.76      480.15     27.43 o 
  -5   6   9      619.64      642.53     30.03 o 
  -4   6   9      412.33      392.57     23.20 o 
  -3   6   9      572.07      588.60     37.88 o 
  -2   6   9       32.85       48.76      8.36 o 
  -1   6   9      803.29      766.45     20.21 o 
   0   6   9       71.29       72.87      7.67 o 
   1   6   9      239.15      203.14      9.60 o 
   2   6   9     1508.32     1568.35     28.02 o 
   3   6   9     1665.65     1686.82     48.05 o 
   4   6   9     1089.98     1017.00     21.14 o 
   5   6   9      818.93      779.84     17.93 o 
   6   6   9      206.80      195.80     13.55 o 
   7   6   9     2596.81     2567.48     51.38 o 
   8   6   9       35.89       57.48     11.53 o 
   9   6   9      195.70      181.09     14.69 o 
  10   6   9      233.27      192.67     15.21 o 
  11   6   9      228.79      239.86     18.25 o 
  12   6   9      141.76      133.79     17.19 o 
  13   6   9       16.66       11.72     14.02 o 
  14   6   9      106.92      106.11     22.75 o 
  15   6   9        2.67      -31.00     31.00 o 
 -10   7   9       37.58       17.91     22.73 o 
  -9   7   9        5.42      -12.14     18.73 o 
  -8   7   9      229.28      243.41     28.36 o 
  -7   7   9        0.82      -14.34     14.34 o 
  -6   7   9       25.30       11.13     14.29 o 
  -5   7   9      810.32      755.88     33.63 o 
  -4   7   9       35.47       72.71     45.58 o 
  -3   7   9      160.64      180.51     21.54 o 
  -2   7   9     2098.17     2054.64     43.13 o 
  -1   7   9      778.26      733.74     18.70 o 
   0   7   9      199.43      181.44      9.84 o 
   1   7   9     1660.04     1647.25     40.83 o 
   2   7   9     5189.80     5380.86     75.60 o 
   3   7   9        8.47       -5.73      5.73 o 
   4   7   9      583.12      533.61     15.24 o 
   5   7   9     2224.62     2330.38     46.90 o 
   6   7   9      117.01      133.72     12.71 o 
   7   7   9     2235.76     2121.10     45.16 o 
   8   7   9      526.31      535.96     20.67 o 
   9   7   9        2.85       -5.93      9.19 o 
  10   7   9      254.88      269.80     17.18 o 
  11   7   9       17.78       14.38     12.25 o 
  12   7   9      105.01      106.95     16.84 o 
  13   7   9      217.03      241.59     26.98 o 
  14   7   9        3.21      -19.28     19.28 o 
  15   7   9      233.71      316.73     42.71 o 
  -9   8   9      106.54      172.96     28.21 o 
  -8   8   9        4.59       -0.22     23.63 o 
  -7   8   9      243.80      280.38     24.76 o 
  -6   8   9      228.28      253.16     25.16 o 
  -5   8   9      196.79      231.48     22.70 o 
  -4   8   9       63.10       46.23     14.59 o 
  -3   8   9     1009.60      935.12     35.89 o 
  -2   8   9      816.70      815.63     25.66 o 
  -1   8   9       19.06       19.98      9.14 o 
   0   8   9      739.44      722.22     19.04 o 
   1   8   9      510.73      513.16     15.70 o 
   2   8   9     1846.08     1926.20     34.32 o 
   3   8   9      331.46      331.37     12.82 o 
   4   8   9      706.42      641.41     18.52 o 
   5   8   9      988.74     1012.84     22.80 o 
   6   8   9        1.56        1.85      6.67 o 
   7   8   9     1388.27     1411.89     34.84 o 
   8   8   9      919.78      974.30     28.88 o 
   9   8   9      138.25      162.68     15.36 o 
  10   8   9       30.34       20.01     11.81 o 
  11   8   9      307.36      290.72     22.71 o 
  12   8   9       14.67       13.05     15.82 o 
  13   8   9        0.32      -16.06     16.06 o 
  14   8   9      211.62      298.57     32.47 o 
  -8   9   9       48.50       88.07     24.39 o 
  -7   9   9       86.03      118.73     24.17 o 
  -6   9   9       17.96       17.27     16.32 o 
  -5   9   9      672.12      685.39     49.24 o 
  -4   9   9      296.63      294.14     37.10 o 
  -3   9   9      174.25      184.86     19.61 o 
  -2   9   9      191.56      191.13     19.44 o 
  -1   9   9     2477.77     2438.86     51.55 o 
   0   9   9     1169.08     1130.48     33.23 o 
   1   9   9      377.36      367.15     22.08 o 
   2   9   9      757.04      765.56     20.07 o 
   3   9   9      484.91      528.78     16.44 o 
   4   9   9     1400.35     1362.42     28.33 o 
   5   9   9       85.97      102.61     14.22 o 
   6   9   9       43.99       72.44      9.55 o 
   7   9   9     1140.83     1004.87     28.90 o 
   8   9   9       24.99       33.93     14.14 o 
   9   9   9      206.23      226.46     16.22 o 
  10   9   9      431.23      399.16     25.37 o 
  11   9   9       22.05       33.30     16.59 o 
  12   9   9      109.77      116.01     33.49 o 
  13   9   9       36.53       33.43     42.84 o 
  14   9   9      173.17      122.87     23.53 o 
  -7  10   9        0.23       -9.56     20.65 o 
  -6  10   9        8.48       -4.76     18.49 o 
  -5  10   9      846.90      917.87     41.45 o 
  -4  10   9      156.63      204.84     24.21 o 
  -3  10   9      456.44      401.62     36.91 o 
  -2  10   9        7.25       -7.21     12.07 o 
  -1  10   9       26.85       37.50     11.98 o 
   0  10   9      567.06      506.47     28.22 o 
   1  10   9      117.02      119.01     14.61 o 
   2  10   9      284.45      290.10     13.33 o 
   3  10   9      743.01      791.26     21.31 o 
   4  10   9        5.62       -4.54      7.37 o 
   5  10   9      203.37      202.03     11.88 o 
   6  10   9       25.25       24.20      8.80 o 
   7  10   9      161.37      178.62     16.19 o 
   8  10   9     1262.53     1211.82     87.31 o 
   9  10   9       16.91       29.15     17.59 o 
  10  10   9        5.78       -3.62     21.03 o 
  11  10   9      202.61      221.16     26.44 o 
  12  10   9       77.55       94.83     23.96 o 
  13  10   9       69.35       66.49     21.54 o 
  14  10   9       50.96       55.68     28.70 o 
  -6  11   9       38.95       21.10     20.04 o 
  -5  11   9       60.61       96.08     22.39 o 
  -4  11   9      306.10      271.72     24.32 o 
  -3  11   9      127.99      125.69     20.25 o 
  -2  11   9       47.40       33.81     38.99 o 
  -1  11   9      224.98      235.83     31.84 o 
   0  11   9      178.44      190.46     31.59 o 
   1  11   9     1814.30     1730.46     44.90 o 
   2  11   9        9.50        5.39     11.03 o 
   3  11   9       29.00       32.42      9.75 o 
   4  11   9     1078.20     1143.68     27.07 o 
   5  11   9      178.22      165.27     12.88 o 
   6  11   9        7.47        4.75      8.65 o 
   7  11   9       99.55      118.53     18.82 o 
   8  11   9       20.96        5.66     14.61 o 
   9  11   9       86.92       82.01     18.34 o 
  10  11   9      322.28      303.62     24.48 o 
  11  11   9      228.36      259.48     24.73 o 
  12  11   9      103.89      154.96     24.64 o 
  13  11   9        0.44      -19.24     19.24 o 
  14  11   9      178.62      170.77     29.07 o 
  -5  12   9      113.25      128.53     54.41 o 
  -4  12   9       23.97       14.42     18.37 o 
  -3  12   9       52.96       36.65     18.96 o 
  -2  12   9      315.46      244.77     23.55 o 
  -1  12   9      220.56      217.25     17.82 o 
   0  12   9        9.81       -3.73     12.19 o 
   1  12   9        1.74       -7.19     11.47 o 
   2  12   9      853.18      895.04     29.79 o 
   3  12   9      191.97      199.38     17.30 o 
   4  12   9       52.69       51.04     12.73 o 
   5  12   9        1.42       -6.24     10.49 o 
   6  12   9       35.20       10.15     10.84 o 
   7  12   9      455.99      415.12     37.56 o 
   8  12   9      187.71      218.16     22.70 o 
   9  12   9      215.33      222.34     25.48 o 
  10  12   9      548.21      487.16     30.54 o 
  11  12   9       26.07        0.58     17.70 o 
  12  12   9       70.37       35.55     21.12 o 
  13  12   9       59.99       44.38     22.75 o 
  -3  13   9       63.18       21.74     20.22 o 
  -2  13   9      587.10      588.68     34.54 o 
  -1  13   9        2.58        4.29     12.26 o 
   0  13   9      143.36      121.41     38.21 o 
   1  13   9      518.01      597.16     26.34 o 
   2  13   9       42.81       88.72     16.10 o 
   3  13   9       89.06       77.62     15.49 o 
   4  13   9     1246.60     1165.54     44.23 o 
   5  13   9      446.51      405.86     26.31 o 
   6  13   9      164.17      184.34     18.31 o 
   7  13   9       43.52       49.15     18.26 o 
   8  13   9      655.96      750.79     43.55 o 
   9  13   9      346.67      326.29     26.08 o 
  10  13   9       20.99       18.01     19.79 o 
  11  13   9      179.10      228.95     28.90 o 
  12  13   9      177.67      172.15     29.19 o 
  -2  14   9       40.98       41.42     22.55 o 
  -1  14   9      169.21      198.37     29.60 o 
   0  14   9       77.34       88.22     21.95 o 
   1  14   9       60.97       51.01     17.09 o 
   2  14   9      393.94      423.70     29.76 o 
   3  14   9      236.99      236.72     27.15 o 
   4  14   9      441.73      444.16     29.31 o 
   5  14   9      241.52      273.53     24.88 o 
   6  14   9      186.68      167.14     21.22 o 
   7  14   9      243.82      238.52     41.14 o 
   8  14   9        1.17       -8.67     17.42 o 
   9  14   9        0.03       -4.21     18.10 o 
  10  14   9      422.19      417.32     50.89 o 
  11  14   9      189.86      167.90     27.81 o 
  12  14   9        0.02      -27.37     27.37 o 
   0  15   9       57.81       36.91     29.70 o 
   1  15   9       50.01       -5.64     29.75 o 
   2  15   9      152.06      142.21     27.24 o 
   3  15   9       39.59       77.18     24.71 o 
   4  15   9      206.20      280.80     31.01 o 
   5  15   9      274.08      305.03     27.14 o 
   6  15   9      130.23      110.53     23.13 o 
   7  15   9      192.53      193.28     23.68 o 
   8  15   9      157.00      209.58     43.14 o 
   9  15   9       63.28       66.24     23.99 o 
  10  15   9       97.68       42.23     22.80 o 
  11  15   9       24.36       22.02     52.82 o 
   3  16   9       65.19       32.89     23.35 o 
   4  16   9      274.95      326.27     32.01 o 
   5  16   9       41.78       23.01     21.61 o 
   6  16   9       28.49       -2.49     20.99 o 
   7  16   9      117.16      105.20     39.94 o 
   8  16   9       79.66       74.03     51.22 o 
   9  16   9        1.16      -23.96     28.13 o 
  -6 -12  10       24.57       56.37     34.52 o 
  -5 -12  10      175.11      213.81     45.58 o 
  -4 -12  10      124.34      119.02     26.64 o 
  -3 -12  10       13.88       -6.28     35.63 o 
  -2 -12  10       62.71       36.72     23.20 o 
  -8 -11  10        9.40        4.20     23.14 o 
  -7 -11  10        0.24       -5.92     20.52 o 
  -6 -11  10       78.05       46.06     24.50 o 
  -5 -11  10        2.14        2.27     40.11 o 
  -4 -11  10       82.32      117.74     44.74 o 
  -3 -11  10      119.80      124.38     24.27 o 
  -2 -11  10       23.35      -18.32     18.32 o 
  -1 -11  10       69.97       52.66     22.90 o 
   0 -11  10      104.98      101.48     25.38 o 
   1 -11  10      194.98      242.90     31.33 o 
   2 -11  10      160.42      271.20     44.77 o 
 -10 -10  10      158.10      231.69     50.67 o 
  -9 -10  10       36.08        5.90     20.94 o 
  -8 -10  10       68.04       36.12     23.31 o 
  -7 -10  10      231.01      280.71     23.72 o 
  -6 -10  10       91.57       71.96     19.01 o 
  -5 -10  10      446.75      394.04     24.14 o 
  -4 -10  10       32.17       49.08     20.30 o 
  -3 -10  10      489.09      554.53     32.75 o 
  -2 -10  10        1.53      -10.19     25.53 o 
  -1 -10  10       26.70        0.99     17.17 o 
   0 -10  10      540.86      645.05     40.84 o 
   1 -10  10        0.74       -6.74     18.57 o 
   2 -10  10        0.15      -10.63     26.42 o 
   3 -10  10      453.68      439.32     63.87 o 
 -11  -9  10       76.95      120.97     36.75 o 
 -10  -9  10       57.85       69.26     30.92 o 
  -9  -9  10       75.76       93.33     41.79 o 
  -8  -9  10       61.53       48.80     32.55 o 
  -7  -9  10       16.86        3.34     14.73 o 
  -6  -9  10      434.62      509.34     26.22 o 
  -5  -9  10       48.52       28.49     21.08 o 
  -4  -9  10      203.19      190.19     20.58 o 
  -3  -9  10      485.27      455.24     23.43 o 
  -2  -9  10       97.29      124.02     21.82 o 
  -1  -9  10      221.68      224.84     26.74 o 
   0  -9  10      116.76       96.47     64.74 o 
   1  -9  10      201.64      229.25     57.26 o 
   2  -9  10       46.97       62.14     19.27 o 
   3  -9  10      229.43      288.44     28.87 o 
   4  -9  10        0.25       37.23     27.97 o 
   5  -9  10        3.09        8.13     29.43 o 
 -11  -8  10        3.77      -20.46     20.46 o 
 -10  -8  10       14.05       -0.36     19.88 o 
  -9  -8  10      203.28      274.85     30.97 o 
  -8  -8  10        7.36       -1.86     16.43 o 
  -7  -8  10       69.14       77.01     15.69 o 
  -6  -8  10      362.75      378.81     30.03 o 
  -5  -8  10       37.26       25.65     12.98 o 
  -4  -8  10      102.07      135.51     16.88 o 
  -3  -8  10     1202.14     1153.41     35.76 o 
  -2  -8  10      304.42      250.49     18.43 o 
  -1  -8  10      276.69      219.64     27.15 o 
   0  -8  10       74.83      111.84     39.97 o 
   1  -8  10       47.26       59.05     17.40 o 
   2  -8  10      401.69      407.88     43.57 o 
   3  -8  10       61.18       46.81     19.79 o 
   4  -8  10      323.14      338.06     26.41 o 
   5  -8  10      548.56      571.79     35.07 o 
   6  -8  10        2.52      -20.05     20.05 o 
 -12  -7  10        1.01       42.49     33.55 o 
 -11  -7  10       92.97      124.04     51.51 o 
 -10  -7  10      394.08      358.81     29.77 o 
  -9  -7  10        1.36       -3.92     17.48 o 
  -8  -7  10      346.92      321.77     26.16 o 
  -7  -7  10      434.74      433.26     28.86 o 
  -6  -7  10        1.00      -14.53     14.53 o 
  -5  -7  10       12.18       11.88     15.59 o 
  -4  -7  10       39.40       18.82     13.47 o 
  -3  -7  10      258.33      282.86     18.04 o 
  -2  -7  10        0.73       10.62     13.98 o 
  -1  -7  10      136.85      135.72     16.22 o 
   0  -7  10      414.54      365.32     24.58 o 
   1  -7  10       25.53        0.62     13.20 o 
   2  -7  10      118.61      125.30     18.83 o 
   3  -7  10     1066.42     1080.44     33.34 o 
   4  -7  10      170.22      168.71     18.61 o 
   5  -7  10       13.36       -6.64     17.34 o 
   6  -7  10       81.52       90.11     22.52 o 
   7  -7  10        0.72       11.60     22.01 o 
   8  -7  10      148.99      182.05     42.22 o 
 -12  -6  10      527.48      650.88     39.77 o 
 -11  -6  10        3.39       -7.25     20.64 o 
 -10  -6  10        0.80       -9.43     22.22 o 
  -9  -6  10      581.86      610.11     34.83 o 
  -8  -6  10       14.16       10.14     15.88 o 
  -7  -6  10        0.87      -13.92     13.92 o 
  -6  -6  10      270.11      280.52     20.66 o 
  -5  -6  10       55.39       51.78     12.70 o 
  -4  -6  10       64.21       52.64     13.06 o 
  -3  -6  10       30.01       33.33     11.65 o 
  -2  -6  10      529.46      515.25     21.75 o 
  -1  -6  10      850.77      815.85     27.42 o 
   0  -6  10      652.84      609.67     29.79 o 
   1  -6  10      964.68      933.37     24.34 o 
   2  -6  10      273.94      330.25     17.79 o 
   3  -6  10       10.30        3.23     10.88 o 
   4  -6  10      323.00      307.44     18.77 o 
   5  -6  10       89.28       58.29     18.85 o 
   6  -6  10      584.12      598.14     34.42 o 
   7  -6  10        1.31       23.54     20.25 o 
   8  -6  10       36.65       39.18     22.70 o 
   9  -6  10     1056.23      975.55     66.61 o 
 -12  -5  10      154.20      157.67     28.59 o 
 -11  -5  10      324.97      322.26     54.79 o 
 -10  -5  10       32.55       15.15     18.13 o 
  -9  -5  10       13.50       -4.84     16.78 o 
  -8  -5  10        8.38        9.85     27.40 o 
  -7  -5  10      182.70      220.49     35.80 o 
  -6  -5  10      382.98      388.79     25.54 o 
  -5  -5  10      115.20      121.60     17.67 o 
  -4  -5  10      232.18      236.69     15.65 o 
  -3  -5  10      791.77      722.73     24.36 o 
  -2  -5  10      346.30      318.31     17.29 o 
  -1  -5  10      387.83      430.51     15.55 o 
   0  -5  10     1751.29     1753.61     37.36 o 
   1  -5  10       63.13       65.55      9.75 o 
   2  -5  10       17.10       18.86      8.75 o 
   3  -5  10      112.54      132.05     23.68 o 
   4  -5  10        7.53      -10.07     10.07 o 
   5  -5  10       65.85       43.73     17.13 o 
   6  -5  10      710.11      680.39     35.07 o 
   7  -5  10      401.22      322.03     48.99 o 
   8  -5  10       17.92        9.81     26.39 o 
   9  -5  10       49.85       16.82     22.98 o 
 -12  -4  10        2.31       13.48     20.78 o 
 -11  -4  10       12.86        8.81     27.97 o 
 -10  -4  10       35.56       18.02     19.24 o 
  -9  -4  10       45.62       31.99     22.82 o 
  -8  -4  10        0.09        4.78     18.24 o 
  -7  -4  10      750.37      757.37     34.16 o 
  -6  -4  10      297.14      319.21     23.20 o 
  -5  -4  10      271.47      248.10     15.52 o 
  -4  -4  10      127.41      150.57     14.33 o 
  -3  -4  10      597.63      627.86     21.89 o 
  -2  -4  10      206.64      194.65     10.87 o 
  -1  -4  10      637.14      678.56     18.72 o 
   0  -4  10     1390.72     1346.83     27.99 o 
   1  -4  10      298.41      299.30     13.15 o 
   2  -4  10      412.72      406.22     18.24 o 
   3  -4  10      195.36      187.48     11.88 o 
   4  -4  10       35.27       30.88     11.40 o 
   5  -4  10        0.13       -5.01     13.43 o 
   6  -4  10      773.58      866.79     37.17 o 
   7  -4  10      158.92      127.01     21.89 o 
   8  -4  10      166.62      185.38     25.59 o 
   9  -4  10       37.45       25.53     19.23 o 
  10  -4  10       34.23       36.67     21.02 o 
 -13  -3  10        2.09       23.09     36.31 o 
 -12  -3  10        0.70       17.67     28.94 o 
 -11  -3  10        1.11       -6.67     17.80 o 
 -10  -3  10       49.34       35.16     19.73 o 
  -9  -3  10      118.69       91.14     20.90 o 
  -8  -3  10        1.62      -13.55     13.55 o 
  -7  -3  10      270.66      249.55     22.11 o 
  -6  -3  10     1245.35     1203.40     42.27 o 
  -5  -3  10       82.38       65.86     15.35 o 
  -4  -3  10       41.07       59.03      8.46 o 
  -3  -3  10      804.42      845.01     20.26 o 
  -2  -3  10      500.02      472.20     18.32 o 
  -1  -3  10      685.09      653.26     17.64 o 
   0  -3  10       26.45       14.08      6.74 o 
   1  -3  10      602.51      608.91     28.79 o 
   2  -3  10     2294.20     2226.46     38.94 o 
   3  -3  10       81.34      109.48     10.87 o 
   4  -3  10      183.89      192.62     11.82 o 
   5  -3  10       50.08       54.07     11.63 o 
   6  -3  10       87.38      106.68     18.35 o 
   7  -3  10       59.30       36.16     18.97 o 
   8  -3  10       25.66       18.03     17.21 o 
   9  -3  10       30.60       -1.58     16.99 o 
  10  -3  10        2.82      -17.36     17.36 o 
  11  -3  10      126.30      139.24     28.15 o 
 -12  -2  10       62.58       25.45     79.97 o 
 -11  -2  10       11.22        7.53     19.65 o 
 -10  -2  10      156.66      200.13     41.11 o 
  -9  -2  10      326.57      371.28     63.49 o 
  -8  -2  10       24.68        4.25     15.61 o 
  -7  -2  10      228.82      235.40     20.28 o 
  -6  -2  10      539.29      509.18     20.26 o 
  -5  -2  10       74.07       75.42     12.56 o 
  -4  -2  10      227.05      215.68     10.85 o 
  -3  -2  10      840.08      792.16     19.08 o 
  -2  -2  10      159.69      152.28      9.05 o 
  -1  -2  10        3.66       -4.78      5.98 o 
   0  -2  10     3133.25     3144.44     48.81 o 
   1  -2  10        5.69        4.13      6.29 o 
   2  -2  10       37.26       25.83     11.41 o 
   3  -2  10     4179.73     4350.98     64.61 o 
   4  -2  10       58.02       52.28      8.50 o 
   5  -2  10       88.09       95.83     12.67 o 
   6  -2  10      387.28      392.60     18.81 o 
   7  -2  10      216.33      264.40     21.98 o 
   8  -2  10      690.20      708.50     41.41 o 
   9  -2  10      201.34      223.64     61.46 o 
  10  -2  10      266.41      273.27     27.14 o 
  11  -2  10       73.33       75.50     23.61 o 
 -12  -1  10      251.24      302.38     33.72 o 
 -11  -1  10        3.55      -29.37     29.37 o 
 -10  -1  10      155.87      201.96     25.96 o 
  -9  -1  10      158.13      141.03     21.70 o 
  -8  -1  10       41.07       20.32     14.28 o 
  -7  -1  10      314.13      300.59     26.54 o 
  -6  -1  10      167.87      199.73     15.21 o 
  -5  -1  10       76.01       92.64     12.12 o 
  -4  -1  10      646.27      656.28     21.37 o 
  -3  -1  10      602.43      535.80     14.73 o 
  -2  -1  10     1110.76     1157.31     23.23 o 
  -1  -1  10     1642.89     1651.46     31.03 o 
   0  -1  10       79.34       57.59      7.36 o 
   1  -1  10     2622.10     2554.61     45.75 o 
   2  -1  10     1759.89     1801.10     32.07 o 
   3  -1  10     1026.29     1170.42     24.19 o 
   4  -1  10       60.68       69.85      8.46 o 
   5  -1  10       59.94       87.32     14.56 o 
   6  -1  10     1272.92     1249.63     32.94 o 
   7  -1  10      155.20      157.56     15.48 o 
   8  -1  10      274.16      281.16     22.62 o 
   9  -1  10     1663.10     1619.77     54.64 o 
  10  -1  10        7.29       -0.90     16.40 o 
  11  -1  10       15.64        2.90     16.96 o 
  12  -1  10       54.33        0.95     20.98 o 
 -12   0  10       35.54       16.10     30.08 o 
 -11   0  10        0.02       32.11     20.12 o 
 -10   0  10      216.37      222.89     26.21 o 
  -9   0  10      171.78      158.06     18.18 o 
  -8   0  10      166.34      166.74     18.99 o 
  -7   0  10      132.01      112.68     20.33 o 
  -6   0  10     1101.97     1096.18     30.61 o 
  -5   0  10      182.59      158.25     19.44 o 
  -4   0  10       42.57       54.33     14.70 o 
  -3   0  10     1508.96     1358.28     32.01 o 
  -2   0  10        8.33        6.25      5.12 o 
  -1   0  10        1.61       -4.79      4.79 o 
   0   0  10     2827.92     2796.32     42.89 o 
   1   0  10      189.66      201.73      9.24 o 
   2   0  10      590.83      520.68     14.40 o 
   3   0  10     1133.91     1217.94     24.08 o 
   4   0  10     1178.58     1221.92     24.47 o 
   5   0  10     2860.42     2906.88     55.86 o 
   6   0  10      199.58      194.01     13.65 o 
   7   0  10        1.87        4.63      9.07 o 
   8   0  10     1541.54     1610.69     45.20 o 
   9   0  10     1484.55     1528.04     40.35 o 
  10   0  10      113.40      127.44     24.90 o 
  11   0  10      510.00      494.63     47.96 o 
  12   0  10       91.72      109.41     35.09 o 
 -12   1  10      104.44      146.55     38.91 o 
 -11   1  10        7.60        9.21     26.23 o 
 -10   1  10      475.64      461.58     23.87 o 
  -9   1  10       29.50       39.00     13.63 o 
  -8   1  10        8.77       12.51     11.56 o 
  -7   1  10      134.39      177.15     15.39 o 
  -6   1  10        1.30       -8.83      8.92 o 
  -5   1  10      227.79      200.06     13.51 o 
  -4   1  10     1795.43     1720.37     38.11 o 
  -3   1  10      673.64      661.23     21.06 o 
  -2   1  10      199.97      219.61     12.59 o 
  -1   1  10     2347.33     2344.61     45.12 o 
   0   1  10        5.08        0.70      4.56 o 
   1   1  10      503.05      564.12     14.20 o 
   2   1  10      102.11       92.95     15.20 o 
   3   1  10      880.88      813.96     18.15 o 
   4   1  10      123.14      141.68      8.83 o 
   5   1  10       34.77       45.29      9.90 o 
   6   1  10     1130.22     1133.01     29.97 o 
   7   1  10       28.86       49.24     10.54 o 
   8   1  10      124.45      164.04     17.17 o 
   9   1  10      227.85      258.14     17.73 o 
  10   1  10      203.95      204.43     18.88 o 
  11   1  10       93.85       64.25     25.31 o 
  12   1  10        7.94      -17.45     17.45 o 
  13   1  10      334.51      340.63     37.40 o 
 -12   2  10       22.39      -27.69     27.69 o 
 -11   2  10       96.64      105.44     24.23 o 
 -10   2  10       10.12        9.40     16.98 o 
  -9   2  10      116.69      128.91     20.94 o 
  -8   2  10        5.30        7.05     11.44 o 
  -7   2  10       10.61        7.44     10.92 o 
  -6   2  10        1.56       -6.36      9.38 o 
  -5   2  10      437.99      495.85     25.11 o 
  -4   2  10      609.57      603.48     31.85 o 
  -3   2  10      160.06      138.26     12.16 o 
  -2   2  10      996.36     1133.63     28.33 o 
  -1   2  10     1263.35     1106.50     26.93 o 
   0   2  10      103.59      143.70     10.66 o 
   1   2  10     1477.28     1624.55     42.17 o 
   2   2  10      600.32      551.87     13.98 o 
   3   2  10      482.91      490.22     15.28 o 
   4   2  10      830.69      723.34     16.69 o 
   5   2  10     1212.10     1153.89     40.82 o 
   6   2  10     1589.34     1629.22     37.38 o 
   7   2  10        9.52       -2.63      8.59 o 
   8   2  10      994.10     1022.44     30.19 o 
   9   2  10        2.86      -12.16     12.16 o 
  10   2  10       99.78       84.93     25.01 o 
  11   2  10        7.27       -5.23     12.42 o 
  12   2  10      358.72      375.82     27.72 o 
  13   2  10        8.72       25.73     19.77 o 
  14   2  10        1.01      -21.25     28.89 o 
 -11   3  10       22.30       20.83     20.00 o 
 -10   3  10      567.29      622.26     34.38 o 
  -9   3  10      195.61      230.77     22.29 o 
  -8   3  10       20.38        6.92     13.57 o 
  -7   3  10        7.28       -1.97     11.70 o 
  -6   3  10      993.56      937.16     34.11 o 
  -5   3  10      183.56      215.73     24.12 o 
  -4   3  10      243.80      265.22     14.64 o 
  -3   3  10     4577.97     4497.80     94.62 o 
  -2   3  10      979.15     1016.29     26.49 o 
  -1   3  10      548.16      633.89     19.72 o 
   0   3  10     1735.92     1633.32     34.42 o 
   1   3  10      459.22      531.11     12.95 o 
   2   3  10     1250.33     1219.89     22.71 o 
   3   3  10     1817.55     1795.29     30.31 o 
   4   3  10      470.71      445.53     12.71 o 
   5   3  10      527.18      635.39     20.24 o 
   6   3  10       10.00        4.48      7.84 o 
   7   3  10      315.70      277.18     20.69 o 
   8   3  10      125.01      166.06     15.01 o 
   9   3  10      418.66      367.05     28.84 o 
  10   3  10      959.08      942.21     30.62 o 
  11   3  10       45.53       42.34     12.11 o 
  12   3  10      145.80      169.68     18.93 o 
  13   3  10      264.61      277.31     28.81 o 
  14   3  10        0.14       28.90     23.76 o 
 -11   4  10        4.25      -20.35     20.35 o 
 -10   4  10        0.56       -9.07     18.44 o 
  -9   4  10      175.19      179.54     35.72 o 
  -8   4  10      189.15      215.17     21.72 o 
  -7   4  10      104.32       45.53     15.27 o 
  -6   4  10        5.40        0.02     11.90 o 
  -5   4  10      141.04      135.76     13.11 o 
  -4   4  10      440.12      376.27     17.62 o 
  -3   4  10      139.30      153.84     12.56 o 
  -2   4  10     1138.97     1162.56     32.11 o 
  -1   4  10     2258.00     2249.36     44.26 o 
   0   4  10      244.20      235.15     12.35 o 
   1   4  10        0.29        0.47      4.66 o 
   2   4  10        3.26       -0.48      4.32 o 
   3   4  10     2515.81     2412.66     38.04 o 
   4   4  10     1642.03     1878.53     31.62 o 
   5   4  10      116.99      115.64      7.61 o 
   6   4  10     2035.48     1933.73     41.26 o 
   7   4  10      162.52      166.87     13.48 o 
   8   4  10        6.98        6.88     10.04 o 
   9   4  10      668.80      665.33     24.27 o 
  10   4  10      271.15      291.24     17.96 o 
  11   4  10      136.25      129.86     16.91 o 
  12   4  10      360.26      335.87     20.81 o 
  13   4  10       13.43       10.40     16.03 o 
  14   4  10      146.68      182.80     22.71 o 
 -10   5  10       12.72        5.13     20.38 o 
  -9   5  10        6.22      -15.60     15.95 o 
  -8   5  10      384.75      384.96     27.88 o 
  -7   5  10      366.65      384.93     25.80 o 
  -6   5  10     1246.37     1220.92     42.77 o 
  -5   5  10       91.53      120.22     20.16 o 
  -4   5  10      573.82      576.16     20.96 o 
  -3   5  10     1451.95     1399.17     33.66 o 
  -2   5  10       63.87       75.28     10.31 o 
  -1   5  10     1449.76     1372.93     41.11 o 
   0   5  10     1679.09     1647.51     28.83 o 
   1   5  10      269.84      228.52      9.45 o 
   2   5  10     4030.41     4127.62     59.24 o 
   3   5  10     1198.62     1361.43     33.60 o 
   4   5  10      265.87      220.71      9.47 o 
   5   5  10     2171.29     2089.70     34.65 o 
   6   5  10       18.80       17.06      8.42 o 
   7   5  10      893.58      895.39     26.40 o 
   8   5  10     1583.27     1370.50     35.31 o 
   9   5  10        2.12       -2.60      8.60 o 
  10   5  10      147.34      165.29     18.14 o 
  11   5  10      147.75      154.60     18.34 o 
  12   5  10      454.53      471.98     23.64 o 
  13   5  10       20.47       -2.07     17.51 o 
  14   5  10       10.97       -1.89     18.44 o 
 -10   6  10      250.49      280.64     59.54 o 
  -9   6  10        6.83       -8.14     18.43 o 
  -8   6  10        1.23      -14.83     14.83 o 
  -7   6  10      265.56      311.91     24.50 o 
  -6   6  10      321.33      378.60     24.79 o 
  -5   6  10      714.68      667.46     31.39 o 
  -4   6  10      204.02      196.94     21.81 o 
  -3   6  10      103.51       87.47     12.37 o 
  -2   6  10       77.35       83.83     11.77 o 
  -1   6  10        9.84        2.80      6.38 o 
   0   6  10     1535.89     1434.72     27.14 o 
   1   6  10      465.86      487.94     14.19 o 
   2   6  10        5.42       -1.28      5.59 o 
   3   6  10     1285.70     1390.77     26.29 o 
   4   6  10       47.10       47.38      7.32 o 
   5   6  10     1464.99     1391.16     26.55 o 
   6   6  10       81.84       96.87     14.53 o 
   7   6  10      107.55      110.40     15.35 o 
   8   6  10     3655.78     3457.24     66.29 o 
   9   6  10      564.68      631.72     23.86 o 
  10   6  10      101.44      117.54     15.43 o 
  11   6  10      223.09      202.09     18.24 o 
  12   6  10      240.50      257.65     21.08 o 
  13   6  10      170.31      197.19     21.24 o 
  14   6  10       44.86       59.18     21.35 o 
  -9   7  10       57.53       59.10     21.92 o 
  -8   7  10       19.44      -15.67     15.67 o 
  -7   7  10      110.65      134.76     27.45 o 
  -6   7  10      121.59      144.17     29.27 o 
  -5   7  10        0.07        6.83     12.16 o 
  -4   7  10      378.38      339.95     22.77 o 
  -3   7  10      160.10      171.89     17.77 o 
  -2   7  10       37.56       47.61     13.34 o 
  -1   7  10     2106.18     2031.38     42.70 o 
   0   7  10       21.64        9.99      7.20 o 
   1   7  10       11.55        4.75      6.15 o 
   2   7  10      226.68      209.10     12.75 o 
   3   7  10     1713.97     1725.24     31.42 o 
   4   7  10        0.35       -5.82      5.82 o 
   5   7  10      695.09      655.32     17.22 o 
   6   7  10     1282.16     1250.90     31.80 o 
   7   7  10      674.24      686.11     33.28 o 
   8   7  10       81.95       56.45     12.04 o 
   9   7  10     2057.46     2113.01     64.81 o 
  10   7  10       49.21       52.02     13.08 o 
  11   7  10        4.58      -11.32     11.32 o 
  12   7  10      182.83      249.28     23.92 o 
  13   7  10        1.39      -16.67     16.67 o 
  14   7  10        0.21      -13.23     23.39 o 
  -9   8  10       46.54       36.91     32.68 o 
  -8   8  10      104.19      135.62     25.70 o 
  -7   8  10        0.89        4.08     16.15 o 
  -6   8  10       92.69      107.26     37.91 o 
  -5   8  10        2.57      -13.89     13.89 o 
  -4   8  10       97.12       77.91     17.24 o 
  -3   8  10      266.60      285.89     21.47 o 
  -2   8  10      251.48      255.74     31.46 o 
  -1   8  10      119.63      134.90     17.91 o 
   0   8  10     1652.75     1536.29     30.31 o 
   1   8  10      524.19      528.40     16.33 o 
   2   8  10       82.79       51.05      8.48 o 
   3   8  10       31.43       17.03      9.41 o 
   4   8  10      819.86      759.06     19.23 o 
   5   8  10      634.74      593.47     25.56 o 
   6   8  10      359.57      361.62     18.43 o 
   7   8  10      562.64      466.80     19.46 o 
   8   8  10      268.70      244.08     22.32 o 
   9   8  10        1.45       -9.34      9.34 o 
  10   8  10      156.63      172.38     20.10 o 
  11   8  10       11.29      -11.18     11.18 o 
  12   8  10      109.32       98.08     20.56 o 
  13   8  10       10.72       13.39     18.20 o 
  14   8  10       11.70       11.56     20.37 o 
  -8   9  10       37.27       36.56     20.24 o 
  -7   9  10      540.99      568.60     89.40 o 
  -6   9  10        6.28      -11.19     16.60 o 
  -5   9  10       13.32       11.21     29.10 o 
  -4   9  10      210.83      236.99     22.58 o 
  -3   9  10      716.10      708.43     58.53 o 
  -2   9  10        5.70        9.10     12.77 o 
  -1   9  10      665.59      680.85     79.02 o 
   0   9  10      728.52      708.24     23.89 o 
   1   9  10       24.00       19.79      8.30 o 
   2   9  10        1.54        0.51      7.48 o 
   3   9  10      413.54      413.53     14.91 o 
   4   9  10      306.29      306.35     13.25 o 
   5   9  10      644.59      601.79     18.02 o 
   6   9  10     1013.14     1041.74     29.61 o 
   7   9  10       40.34       27.92     11.15 o 
   8   9  10      541.11      562.47     22.10 o 
   9   9  10      205.23      252.18     14.84 o 
  10   9  10      270.88      253.92     24.10 o 
  11   9  10      195.72      213.23     25.57 o 
  12   9  10      130.63      120.37     22.56 o 
  13   9  10      150.12      161.31     25.31 o 
  14   9  10      103.74       79.46     24.06 o 
  -7  10  10        0.70       -0.53     22.14 o 
  -6  10  10      135.20      165.92     27.51 o 
  -5  10  10       45.32       11.53     16.47 o 
  -4  10  10       25.22       31.00     18.48 o 
  -3  10  10       35.13       78.39     30.59 o 
  -2  10  10      228.05      215.06     23.87 o 
  -1  10  10      633.56      608.60     29.93 o 
   0  10  10       79.39       64.11     21.03 o 
   1  10  10      575.79      602.07     22.58 o 
   2  10  10     1690.71     1738.66     34.46 o 
   3  10  10      143.76      156.54     13.40 o 
   4  10  10       50.73       50.56      9.61 o 
   5  10  10       49.60       42.65      8.56 o 
   6  10  10      233.58      245.02     12.96 o 
   7  10  10     1051.15     1017.19     30.28 o 
   8  10  10        1.68      -10.26     10.26 o 
   9  10  10       59.20       23.58     26.23 o 
  10  10  10       33.69       13.36     17.37 o 
  11  10  10       31.81       26.75     17.88 o 
  12  10  10      434.67      475.79     31.50 o 
  13  10  10       15.38      -17.18     17.95 o 
  14  10  10        1.02        8.67     27.78 o 
  -6  11  10       92.97      154.10     37.97 o 
  -5  11  10       46.58       86.60     21.92 o 
  -4  11  10       37.11       34.50     16.39 o 
  -3  11  10      215.76      153.27     31.79 o 
  -2  11  10       46.46       30.66     16.67 o 
  -1  11  10      486.22      460.34     32.92 o 
   0  11  10      374.42      391.25     25.06 o 
   1  11  10      757.43      728.59     26.61 o 
   2  11  10     1125.17     1111.32     32.34 o 
   3  11  10      499.33      514.69     18.25 o 
   4  11  10      501.72      505.19     24.29 o 
   5  11  10       45.95       22.77      9.84 o 
   6  11  10      147.34      193.91     18.14 o 
   7  11  10      175.66      211.92     21.30 o 
   8  11  10      155.40      139.28     41.14 o 
   9  11  10        5.87       -1.64     13.12 o 
  10  11  10      293.15      268.33     24.14 o 
  11  11  10      407.95      382.86     27.07 o 
  12  11  10       38.44       35.65     20.22 o 
  13  11  10       17.10        9.06     18.63 o 
  -5  12  10        0.48      -13.28     20.59 o 
  -4  12  10      298.84      337.72     36.01 o 
  -3  12  10        1.85       11.63     16.44 o 
  -2  12  10       37.69       38.26     22.14 o 
  -1  12  10       66.11       58.01     20.78 o 
   0  12  10       72.43       92.59     45.23 o 
   1  12  10      468.28      388.14     25.41 o 
   2  12  10      762.62      792.58     28.11 o 
   3  12  10     1448.16     1422.12     47.68 o 
   4  12  10        1.31       -0.47     10.73 o 
   5  12  10        9.10        5.80     10.51 o 
   6  12  10        2.38      -10.79     10.79 o 
   7  12  10        0.49        2.18     14.84 o 
   8  12  10      211.47      206.65     20.71 o 
   9  12  10      764.41      798.99     37.16 o 
  10  12  10      131.04      136.88     40.02 o 
  11  12  10        6.00       -2.16     16.34 o 
  12  12  10       43.36       39.69     20.28 o 
  13  12  10       64.98       56.91     24.39 o 
  -4  13  10      168.42      130.56     37.34 o 
  -3  13  10      101.56       85.68     32.11 o 
  -2  13  10        0.10      -17.54     17.54 o 
  -1  13  10       72.16       54.83     28.72 o 
   0  13  10       10.39       -5.08     12.04 o 
   1  13  10       10.16       12.49     31.33 o 
   2  13  10      629.37      615.91     51.76 o 
   3  13  10       14.40       -2.48     13.00 o 
   4  13  10       56.81       78.94     19.17 o 
   5  13  10      112.51      165.53     22.73 o 
   6  13  10       19.50        1.07     14.52 o 
   7  13  10      449.75      400.53     27.38 o 
   8  13  10     1277.79     1325.00     60.21 o 
   9  13  10      276.62      284.00     25.54 o 
  10  13  10        2.42       15.74     18.89 o 
  11  13  10      100.71      110.86     24.12 o 
  12  13  10      141.34      179.35     29.75 o 
  13  13  10       14.58        2.06     29.37 o 
  -2  14  10       48.06       19.04     20.58 o 
  -1  14  10        2.15        4.16     20.19 o 
   0  14  10      217.34      259.28     24.86 o 
   1  14  10        2.53      -11.91     17.13 o 
   2  14  10       10.85      -12.94     17.72 o 
   3  14  10      490.10      583.23     73.68 o 
   4  14  10        2.37        0.61     17.32 o 
   5  14  10      203.42      220.52     24.40 o 
   6  14  10      486.95      480.78     24.75 o 
   7  14  10      164.63       62.92     31.65 o 
   8  14  10      268.53      288.83     28.98 o 
   9  14  10      331.66      354.25     28.78 o 
  10  14  10      318.76      295.21     29.36 o 
  11  14  10      151.90      175.81     28.44 o 
  12  14  10       31.84       20.93     24.28 o 
   0  15  10       24.04       30.42     21.34 o 
   1  15  10      306.87      283.72     39.18 o 
   2  15  10       26.66       50.02     27.97 o 
   3  15  10       20.77       38.05     25.58 o 
   4  15  10       20.40       10.32     19.98 o 
   5  15  10      184.79      255.78     28.05 o 
   6  15  10      224.35      272.11     32.82 o 
   7  15  10       37.70        4.39     29.32 o 
   9  15  10       31.19       32.51     22.82 o 
  10  15  10      113.06      163.49     42.38 o 
  11  15  10       51.31       49.87     24.56 o 
   3  16  10      128.66       86.28     37.34 o 
   4  16  10        0.59       -4.44     22.28 o 
   5  16  10      273.39      302.59     31.28 o 
   6  16  10      140.58      190.58     31.95 o 
   7  16  10      144.89      166.11     45.04 o 
   9  16  10       50.10       50.35     36.26 o 
  -7 -11  11       29.47      -32.57     32.57 o 
  -6 -11  11        0.46        4.73     17.83 o 
  -5 -11  11     1190.55     1222.95     51.55 o 
  -4 -11  11        0.90        7.46     20.99 o 
  -3 -11  11       33.15       49.85     23.06 o 
  -2 -11  11      226.53      322.12     30.39 o 
  -1 -11  11        0.30      -28.94     28.94 o 
   0 -11  11       13.52       -5.24     21.20 o 
  -9 -10  11       17.04      -32.36     32.36 o 
  -8 -10  11        4.17       19.46     37.99 o 
  -7 -10  11      179.67      260.81     41.16 o 
  -6 -10  11      141.12      172.91     41.87 o 
  -5 -10  11      118.23      117.31     20.40 o 
  -4 -10  11      136.97      189.56     26.85 o 
  -3 -10  11      162.75      163.64     26.51 o 
  -2 -10  11       59.30       92.52     23.49 o 
  -1 -10  11        6.21       -4.05     19.00 o 
   0 -10  11       49.77       59.16     21.64 o 
   1 -10  11      297.77      294.50     57.64 o 
   2 -10  11      106.78      126.46     26.01 o 
   3 -10  11       14.32      -24.33     33.06 o 
 -10  -9  11        1.09       -3.05     21.27 o 
  -9  -9  11       13.00        8.24     22.68 o 
  -8  -9  11      490.46      450.84     32.61 o 
  -7  -9  11        0.75       -1.68     39.48 o 
  -6  -9  11       21.95       21.15     19.49 o 
  -5  -9  11      490.27      550.93     27.73 o 
  -4  -9  11      320.70      258.59     21.09 o 
  -3  -9  11      510.34      514.00     25.61 o 
  -2  -9  11        8.30      -13.81     16.94 o 
  -1  -9  11      249.50      276.35     24.71 o 
   0  -9  11      158.88      170.53     25.10 o 
   1  -9  11       22.56       21.75     20.35 o 
   2  -9  11      110.77      115.60     24.13 o 
   3  -9  11       64.23       19.78     19.52 o 
   4  -9  11      104.63       27.42     32.36 o 
 -11  -8  11       69.10       72.41     35.28 o 
 -10  -8  11       71.75       42.44     24.44 o 
  -9  -8  11       68.30       56.73     23.62 o 
  -8  -8  11       61.22       48.14     21.21 o 
  -7  -8  11      552.12      535.60     57.04 o 
  -6  -8  11        2.25       11.06     21.46 o 
  -5  -8  11       23.04       17.26     14.21 o 
  -4  -8  11       19.61       32.33     14.46 o 
  -3  -8  11       47.95       59.96     14.93 o 
  -2  -8  11      749.53      780.93     29.52 o 
  -1  -8  11        5.54       -6.46     13.98 o 
   0  -8  11      159.23      164.23     23.08 o 
   1  -8  11      892.59      757.41     67.58 o 
   2  -8  11       64.39       54.51     32.57 o 
   3  -8  11        0.34       21.62     25.04 o 
   4  -8  11       91.06      147.63     35.23 o 
   5  -8  11       49.49       30.61     21.44 o 
   6  -8  11       14.63        1.94     21.97 o 
 -11  -7  11      238.44      303.47     31.56 o 
 -10  -7  11        6.51      -18.28     22.36 o 
  -9  -7  11        0.59       -6.59     17.73 o 
  -8  -7  11      604.21      637.72     36.24 o 
  -7  -7  11      352.05      317.08     31.33 o 
  -6  -7  11      137.15      166.22     23.75 o 
  -5  -7  11       16.13       -4.17     12.04 o 
  -4  -7  11      455.16      441.46     22.53 o 
  -3  -7  11      416.36      374.34     20.48 o 
  -2  -7  11      351.41      358.18     20.86 o 
  -1  -7  11      878.98      870.32     37.74 o 
   0  -7  11       81.76      103.38     21.38 o 
   1  -7  11        7.12       -9.26     14.68 o 
   2  -7  11       22.12        7.30     16.07 o 
   3  -7  11        0.10       -7.61     12.33 o 
   4  -7  11      622.57      668.19     86.42 o 
   5  -7  11       36.99       12.36     18.62 o 
   6  -7  11        0.91        2.95     20.18 o 
   7  -7  11      411.46      419.30     32.56 o 
 -12  -6  11      161.40       71.22     35.99 o 
 -11  -6  11        1.63       -4.18     19.88 o 
 -10  -6  11      129.93       73.48     22.00 o 
  -9  -6  11      160.84      254.94     35.39 o 
  -8  -6  11      528.31      529.74     66.61 o 
  -7  -6  11       20.38      -14.38     14.38 o 
  -6  -6  11       84.26       50.35     16.45 o 
  -5  -6  11      619.53      665.97     33.55 o 
  -4  -6  11       60.06       63.50     17.15 o 
  -3  -6  11       18.42        1.92     10.58 o 
  -2  -6  11     1298.09     1277.94     35.85 o 
  -1  -6  11        0.95      -10.12     10.12 o 
   0  -6  11       23.04       20.54     12.08 o 
   1  -6  11      574.58      596.04     19.99 o 
   2  -6  11      128.46      172.52     19.51 o 
   3  -6  11      749.88      714.30     28.50 o 
   4  -6  11       92.58       86.33     27.21 o 
   5  -6  11     1492.25     1438.09     51.54 o 
   6  -6  11        2.85      -16.14     16.98 o 
   7  -6  11        5.63      -17.35     17.35 o 
   8  -6  11      427.52      501.97    110.05 o 
 -12  -5  11       63.60       19.19     24.41 o 
 -11  -5  11       17.16      -17.60     17.60 o 
 -10  -5  11       61.39       33.24     20.81 o 
  -9  -5  11      555.70      559.89     34.01 o 
  -8  -5  11       55.56       72.89     18.93 o 
  -7  -5  11      936.22      976.82     41.79 o 
  -6  -5  11     1002.49      911.14     55.58 o 
  -5  -5  11       20.40       20.46     14.84 o 
  -4  -5  11      138.63      130.46     15.38 o 
  -3  -5  11      110.04      140.44     19.24 o 
  -2  -5  11      796.38      761.61     34.09 o 
  -1  -5  11      186.58      198.90     15.79 o 
   0  -5  11      161.83      159.44     11.94 o 
   1  -5  11      746.42      748.65     21.45 o 
   2  -5  11       66.20       72.28     10.94 o 
   3  -5  11       63.91       63.98     15.44 o 
   4  -5  11      447.58      465.40     27.30 o 
   5  -5  11       65.31       41.81     15.98 o 
   6  -5  11       59.57       38.76     17.20 o 
   7  -5  11        2.83       -1.19     17.72 o 
   8  -5  11      172.10      215.18     28.61 o 
   9  -5  11       42.64       37.00     29.75 o 
 -12  -4  11        8.13      -12.14     21.92 o 
 -11  -4  11      319.83      320.17     28.32 o 
 -10  -4  11       56.53       35.54     19.30 o 
  -9  -4  11      303.75      323.78     28.02 o 
  -8  -4  11       47.39       30.00     16.52 o 
  -7  -4  11      204.79      232.76     35.44 o 
  -6  -4  11      901.52      919.27     55.15 o 
  -5  -4  11      230.11      236.91     23.85 o 
  -4  -4  11      160.21      153.35     19.91 o 
  -3  -4  11      455.02      452.79     22.32 o 
  -2  -4  11      394.31      439.92     15.51 o 
  -1  -4  11      250.99      245.58     14.18 o 
   0  -4  11      284.87      266.78     13.08 o 
   1  -4  11      419.35      460.91     16.41 o 
   2  -4  11      941.79      895.73     29.46 o 
   3  -4  11      405.28      381.88     18.71 o 
   4  -4  11       93.51      117.55     14.47 o 
   5  -4  11      281.35      224.06     20.47 o 
   6  -4  11       35.56       36.15     16.99 o 
   7  -4  11      459.18      514.14     49.40 o 
   8  -4  11       22.03      -14.34     18.37 o 
   9  -4  11      216.98      212.77     27.92 o 
  10  -4  11      123.00      151.95     29.35 o 
 -12  -3  11      180.50      257.35     62.84 o 
 -11  -3  11       14.95       11.73     21.41 o 
 -10  -3  11      131.72      122.46     24.08 o 
  -9  -3  11       97.67       74.58     20.66 o 
  -8  -3  11      246.79      257.33     34.39 o 
  -7  -3  11      211.97      222.78     23.63 o 
  -6  -3  11       69.85       68.95     18.01 o 
  -5  -3  11     3974.60     3963.24     93.14 o 
  -4  -3  11        0.43      -10.68     10.68 o 
  -3  -3  11      277.85      262.64     12.23 o 
  -2  -3  11      746.99      746.92     19.72 o 
  -1  -3  11      123.45      128.95     10.33 o 
   0  -3  11      150.35      155.75     10.92 o 
   1  -3  11     2030.04     2129.40     38.28 o 
   2  -3  11       46.17       32.73     18.45 o 
   3  -3  11       59.14       64.91      9.86 o 
   4  -3  11        3.51       -3.79      8.02 o 
   5  -3  11      253.45      269.39     16.92 o 
   6  -3  11      511.35      544.26     38.53 o 
   7  -3  11        1.33        6.44     15.06 o 
   8  -3  11        3.40        7.38     15.81 o 
   9  -3  11      198.55      248.60     28.98 o 
  10  -3  11        3.99       -1.79     19.17 o 
 -12  -2  11       10.07       23.20     35.01 o 
 -11  -2  11      295.47      333.00     29.04 o 
 -10  -2  11        6.16       -0.51     27.02 o 
  -9  -2  11       79.99       86.27     21.16 o 
  -8  -2  11       89.55      122.37     21.29 o 
  -7  -2  11      957.62      969.97    106.20 o 
  -6  -2  11     1516.56     1458.67     48.42 o 
  -5  -2  11      105.33      116.24     16.80 o 
  -4  -2  11      700.69      681.14     22.63 o 
  -3  -2  11        8.76        8.01      8.50 o 
  -2  -2  11     1365.59     1345.25     47.09 o 
  -1  -2  11       11.59       11.25      6.56 o 
   0  -2  11      189.51      181.17     10.31 o 
   1  -2  11     1529.42     1545.98     37.75 o 
   2  -2  11       69.59       55.52      8.49 o 
   3  -2  11       21.12       33.17      8.31 o 
   4  -2  11     1429.00     1444.28     29.81 o 
   5  -2  11       87.96       68.06     12.60 o 
   6  -2  11        0.64       11.08     12.41 o 
   7  -2  11      687.56      769.82     34.83 o 
   8  -2  11      148.18      147.24     21.81 o 
   9  -2  11       28.97        4.31     18.47 o 
  10  -2  11      556.76      525.36     55.69 o 
  11  -2  11       51.25       57.29     23.32 o 
 -12  -1  11      120.75      102.67     26.64 o 
 -11  -1  11      141.05      203.46     45.77 o 
 -10  -1  11        0.05       -3.12     26.83 o 
  -9  -1  11      145.48      179.29     24.34 o 
  -8  -1  11      955.00      912.10     39.17 o 
  -7  -1  11        1.00        4.41     14.01 o 
  -6  -1  11      258.95      269.75     26.05 o 
  -5  -1  11     2188.29     2055.86     45.04 o 
  -4  -1  11       11.16       -0.07      8.91 o 
  -3  -1  11       40.33       40.16     13.34 o 
  -2  -1  11      342.31      356.34     16.30 o 
  -1  -1  11      441.09      415.69     13.44 o 
   0  -1  11     1427.98     1426.50     27.46 o 
   1  -1  11      421.08      388.49     13.53 o 
   2  -1  11      761.91      686.44     18.13 o 
   3  -1  11     3818.90     3754.49     57.30 o 
   4  -1  11      763.62      716.94     19.09 o 
   5  -1  11     1676.82     1647.76     39.03 o 
   6  -1  11      182.66      200.40     14.67 o 
   7  -1  11      396.46      429.94     20.60 o 
   8  -1  11       66.43       39.54     15.83 o 
   9  -1  11      176.07      162.98     45.85 o 
  10  -1  11      105.20      163.89     52.19 o 
  11  -1  11        2.07        7.68     17.80 o 
  12  -1  11       40.50       20.42     21.92 o 
 -12   0  11       71.22       97.45     35.55 o 
 -11   0  11       16.15       -3.54     23.33 o 
 -10   0  11      191.80      170.53     26.85 o 
  -9   0  11      413.77      450.38     29.10 o 
  -8   0  11       20.49       21.94     13.57 o 
  -7   0  11      308.40      318.09     18.10 o 
  -6   0  11      427.22      442.97     21.15 o 
  -5   0  11       47.96       53.69     11.21 o 
  -4   0  11      452.99      490.01     28.69 o 
  -3   0  11       83.48      109.30     15.33 o 
  -2   0  11     2089.67     2019.83     42.40 o 
  -1   0  11      164.92      139.37      8.04 o 
   0   0  11      593.91      542.66     14.71 o 
   1   0  11     1691.24     1632.60     40.38 o 
   2   0  11       19.07       28.96      9.47 o 
   3   0  11       23.16       26.08      6.94 o 
   4   0  11      506.24      508.51     20.79 o 
   5   0  11      115.23      116.70     13.16 o 
   6   0  11        8.80       -1.51      9.61 o 
   7   0  11      900.77      855.65     27.86 o 
   8   0  11      926.07      929.97     30.11 o 
   9   0  11        8.91        6.21     14.96 o 
  10   0  11       88.13       63.03     27.21 o 
  11   0  11      153.35      111.48     22.72 o 
  12   0  11       94.54      111.12     55.96 o 
 -12   1  11        1.06       28.13     33.22 o 
 -11   1  11      239.12      284.75     39.18 o 
 -10   1  11       35.05       23.41     20.57 o 
  -9   1  11        7.86        6.54     12.59 o 
  -8   1  11       44.46       27.86     12.84 o 
  -7   1  11        4.66       -3.89     12.99 o 
  -6   1  11       43.99       40.23     11.43 o 
  -5   1  11     1179.30     1058.98     30.20 o 
  -4   1  11       24.78       26.21      9.49 o 
  -3   1  11      831.96      722.63     23.03 o 
  -2   1  11       14.62        0.97      7.62 o 
  -1   1  11     1118.45     1219.93     29.79 o 
   0   1  11     1238.41     1270.54     23.71 o 
   1   1  11      315.64      326.82     11.22 o 
   2   1  11       74.34       60.59      7.65 o 
   3   1  11       65.68       59.92      7.89 o 
   4   1  11     1178.28     1230.31     24.66 o 
   5   1  11      404.10      476.48     18.73 o 
   6   1  11      720.17      759.27     24.65 o 
   7   1  11     3752.80     3664.54     69.90 o 
   8   1  11     1148.99     1158.69     33.18 o 
   9   1  11      283.15      260.83     18.16 o 
  10   1  11       50.92       82.62     14.97 o 
  11   1  11       54.21       28.25     33.90 o 
  12   1  11       12.56       27.60     20.97 o 
  13   1  11      125.48      134.01     26.74 o 
 -11   2  11        0.38       32.68     29.97 o 
 -10   2  11       19.83       -2.42     17.26 o 
  -9   2  11       27.42       27.37     16.99 o 
  -8   2  11       81.17       97.21     15.75 o 
  -7   2  11       41.27       36.39     12.56 o 
  -6   2  11       93.33       89.78     13.53 o 
  -5   2  11      895.44      892.74     27.62 o 
  -4   2  11       52.89       70.23     11.24 o 
  -3   2  11        1.15       -0.43      8.26 o 
  -2   2  11     4504.61     4505.26     85.45 o 
  -1   2  11      172.02      147.92     11.43 o 
   0   2  11      126.07      126.40     10.43 o 
   1   2  11      203.26      196.23      8.70 o 
   2   2  11     1841.91     1759.21     30.43 o 
   3   2  11     2124.50     1905.42     34.17 o 
   4   2  11       50.73       50.38      7.08 o 
   5   2  11     1407.36     1261.83     38.62 o 
   6   2  11     1249.07     1198.62     31.39 o 
   7   2  11      206.87      237.48     20.53 o 
   8   2  11      436.26      444.26     29.33 o 
   9   2  11      131.78      118.16     20.67 o 
  10   2  11      222.67      216.49     18.79 o 
  11   2  11      141.43      140.70     18.06 o 
  12   2  11        1.39      -11.22     24.39 o 
  13   2  11      358.67      378.94     53.03 o 
 -11   3  11        1.29       -3.06     21.28 o 
 -10   3  11       22.00      -18.30     18.30 o 
  -9   3  11      350.82      356.99     26.92 o 
  -8   3  11       21.04       15.44     14.68 o 
  -7   3  11       62.67       79.70     23.04 o 
  -6   3  11      152.89      167.78     15.00 o 
  -5   3  11      608.65      608.99     22.71 o 
  -4   3  11        2.63       -1.95      8.14 o 
  -3   3  11     1750.08     1662.63     37.87 o 
  -2   3  11      746.47      664.80     21.29 o 
  -1   3  11      246.69      244.72     13.34 o 
   0   3  11       23.84       17.28      8.07 o 
   1   3  11     1655.58     1634.07     33.00 o 
   2   3  11      250.95      346.74     13.73 o 
   3   3  11      106.67      115.16      8.30 o 
   4   3  11     6938.59     7105.82     95.80 o 
   5   3  11      546.12      603.99     27.66 o 
   6   3  11        0.85        0.47     10.03 o 
   7   3  11       47.94       65.74     11.77 o 
   8   3  11      179.52      164.81     14.31 o 
   9   3  11       72.52       73.74     13.50 o 
  10   3  11      113.70      153.51     30.50 o 
  11   3  11      311.66      337.90     20.70 o 
  12   3  11       64.69       51.39     16.45 o 
  13   3  11        0.53      -18.24     18.24 o 
  14   3  11      312.69      389.08     47.21 o 
 -11   4  11        1.33       -4.92     28.21 o 
 -10   4  11      757.09      738.88     38.45 o 
  -9   4  11      123.55      121.68     22.71 o 
  -8   4  11     1355.14     1440.82     50.35 o 
  -7   4  11       35.92       22.44     25.85 o 
  -6   4  11       20.37        0.95     10.28 o 
  -5   4  11      287.55      286.65     17.74 o 
  -4   4  11      100.36       99.38     13.07 o 
  -3   4  11      907.57      972.82     31.56 o 
  -2   4  11      912.32      922.20     26.13 o 
  -1   4  11     1969.21     2049.59     42.67 o 
   0   4  11     2683.45     2653.47     50.54 o 
   1   4  11      168.63      202.72     10.65 o 
   2   4  11     1249.54     1165.26     25.47 o 
   3   4  11     2777.80     2691.89     51.07 o 
   4   4  11      450.95      505.17     14.26 o 
   5   4  11      984.84      933.95     36.68 o 
   6   4  11       80.34       45.93      9.74 o 
   7   4  11      572.94      562.80     21.28 o 
   8   4  11     2896.26     2943.33     59.39 o 
   9   4  11      214.18      186.77     15.65 o 
  10   4  11      743.09      763.75     62.02 o 
  11   4  11        0.27      -11.43     11.43 o 
  12   4  11       34.36       26.28     14.09 o 
  13   4  11      229.80      260.41     22.70 o 
  14   4  11        2.51      -17.35     21.27 o 
 -10   5  11      347.06      387.61     43.63 o 
  -9   5  11      620.14      650.82     77.15 o 
  -8   5  11      101.41      167.63     23.46 o 
  -7   5  11      356.73      284.91     23.47 o 
  -6   5  11      247.83      271.46     33.36 o 
  -5   5  11       13.68       10.19     11.08 o 
  -4   5  11       43.01       37.27     11.04 o 
  -3   5  11      845.93      919.34     26.94 o 
  -2   5  11     1856.35     1841.15     69.43 o 
  -1   5  11      537.69      583.34     20.08 o 
   0   5  11       24.02       26.66     10.03 o 
   1   5  11     1077.48     1025.60     21.07 o 
   2   5  11      108.93      113.03      8.28 o 
   3   5  11      160.70      125.54      8.64 o 
   4   5  11     1645.49     1549.32     43.07 o 
   5   5  11       69.13       50.59     15.15 o 
   6   5  11      449.66      407.70     17.56 o 
   7   5  11       24.37       23.15      9.29 o 
   8   5  11       50.15       41.38     12.33 o 
   9   5  11      947.90      901.36     29.15 o 
  10   5  11      709.52      747.72     53.95 o 
  11   5  11      810.76      772.93     29.12 o 
  12   5  11        0.24      -12.82     12.82 o 
  13   5  11        4.79       -4.13     18.81 o 
  14   5  11        0.42        4.83     24.52 o 
 -10   6  11        6.16      -20.95     20.95 o 
  -9   6  11       97.28      101.12     22.88 o 
  -8   6  11        2.14        0.67     16.37 o 
  -7   6  11      295.92      268.25     23.93 o 
  -6   6  11      570.14      600.21     31.52 o 
  -5   6  11      485.21      466.74     26.40 o 
  -4   6  11      151.78      152.06     18.88 o 
  -3   6  11      300.84      301.22     16.65 o 
  -2   6  11      834.25      789.30     24.69 o 
  -1   6  11      413.37      383.07     16.68 o 
   0   6  11      119.75       95.40     11.54 o 
   1   6  11      169.93      197.71      9.93 o 
   2   6  11       65.18       84.15      8.32 o 
   3   6  11       37.61       57.02      8.17 o 
   4   6  11      539.09      533.91     15.34 o 
   5   6  11      245.31      238.86     18.89 o 
   6   6  11        0.51       -7.86      7.86 o 
   7   6  11     2879.23     2788.11     56.16 o 
   8   6  11      107.30      155.04     15.96 o 
   9   6  11      158.70      172.87     16.39 o 
  10   6  11       38.26       40.16     13.63 o 
  11   6  11       57.79       61.68     19.27 o 
  12   6  11      116.23       78.89     16.85 o 
  13   6  11        2.02       -4.00     14.33 o 
  14   6  11       28.52       23.41     17.17 o 
  -9   7  11       59.58       59.17     22.98 o 
  -8   7  11      181.05      221.55     53.25 o 
  -7   7  11       50.07       48.07     18.02 o 
  -6   7  11       91.38       46.94     17.72 o 
  -5   7  11     1019.47      979.68     40.18 o 
  -4   7  11      227.43      205.45     30.78 o 
  -3   7  11      264.68      266.29     20.06 o 
  -2   7  11       28.72       19.41     10.78 o 
  -1   7  11      211.71      216.79     13.88 o 
   0   7  11     1911.06     1879.88     40.97 o 
   1   7  11       53.54       51.51      8.24 o 
   2   7  11     1085.98     1043.23     22.77 o 
   3   7  11      328.66      248.05     11.33 o 
   4   7  11      529.29      543.51     15.92 o 
   5   7  11      323.96      325.76     12.71 o 
   6   7  11     1232.50     1167.89     31.05 o 
   7   7  11     2470.14     2386.34     50.43 o 
   8   7  11     1769.21     1716.36     41.38 o 
   9   7  11       41.97       49.98     12.20 o 
  10   7  11      244.32      251.76     17.30 o 
  11   7  11      266.00      258.65     30.10 o 
  12   7  11       16.72        4.59     28.56 o 
  13   7  11     1009.54     1018.00     35.68 o 
  14   7  11       43.56       25.63     28.62 o 
  -8   8  11       23.34       48.33     21.37 o 
  -7   8  11       70.34       97.90     21.38 o 
  -6   8  11      282.01      312.09     44.31 o 
  -5   8  11        3.04       -4.01     15.21 o 
  -4   8  11       15.76        6.37     13.35 o 
  -3   8  11      233.26      211.43     22.38 o 
  -2   8  11      161.78      203.86     19.94 o 
  -1   8  11      153.06      166.09     15.83 o 
   0   8  11        1.43       -4.84      8.67 o 
   1   8  11     4543.92     4476.63     66.93 o 
   2   8  11        0.67        3.26      6.94 o 
   3   8  11        0.42       -3.47      6.80 o 
   4   8  11      360.61      356.52     14.94 o 
   5   8  11       67.25       67.04     10.82 o 
   6   8  11      536.10      460.01     40.96 o 
   7   8  11     1554.75     1571.97     39.77 o 
   8   8  11     2285.90     2202.66     49.35 o 
   9   8  11      247.75      210.64     15.46 o 
  10   8  11      315.37      262.03     17.66 o 
  11   8  11      837.31      762.10     28.96 o 
  12   8  11      112.52      118.87     21.81 o 
  13   8  11      170.90      215.42     28.37 o 
  14   8  11      129.39      128.19     26.82 o 
  -7   9  11       22.63       48.77     21.40 o 
  -6   9  11       64.20       67.22     20.36 o 
  -5   9  11      212.73      209.75     25.18 o 
  -4   9  11       17.76       15.44     15.31 o 
  -3   9  11      416.75      398.67     25.74 o 
  -2   9  11       28.03       52.41     15.84 o 
  -1   9  11      781.14      734.93     32.29 o 
   0   9  11     3807.16     3679.25    101.13 o 
   1   9  11       26.77       10.44     10.14 o 
   2   9  11      121.47      113.69     11.00 o 
   3   9  11      559.57      550.66     21.49 o 
   4   9  11     1408.01     1421.98     29.82 o 
   5   9  11      414.14      431.07     16.72 o 
   6   9  11       84.23       75.58     12.53 o 
   7   9  11      227.62      228.21     15.17 o 
   8   9  11        9.90       -6.86     10.09 o 
   9   9  11      142.36      161.26     16.99 o 
  10   9  11      790.69      853.61     29.89 o 
  11   9  11        7.17       -7.95     14.38 o 
  12   9  11        1.19       -9.24     17.04 o 
  13   9  11      593.63      612.48     35.42 o 
  14   9  11       34.87        4.63     39.29 o 
  -7  10  11        0.06       29.32     28.02 o 
  -6  10  11       13.75       -7.78     22.71 o 
  -5  10  11      383.89      374.49     28.22 o 
  -4  10  11       62.73       72.18     18.45 o 
  -3  10  11       53.17       42.43     20.70 o 
  -2  10  11      590.00      568.12     34.93 o 
  -1  10  11       21.94       33.25     15.18 o 
   0  10  11       98.95       97.52     26.88 o 
   1  10  11     2130.47     2031.23     58.07 o 
   2  10  11      154.97      166.71     16.33 o 
   3  10  11      710.51      715.30     20.37 o 
   4  10  11        7.80       -2.33      8.04 o 
   5  10  11        0.41       -7.83      7.83 o 
   6  10  11       15.52        3.28      9.78 o 
   7  10  11      314.90      308.28     17.69 o 
   8  10  11       14.46       11.56     11.32 o 
   9  10  11      323.07      343.26     19.73 o 
  10  10  11       54.15       36.54     19.84 o 
  11  10  11       12.52       14.82     16.84 o 
  12  10  11        1.62      -17.34     24.12 o 
  13  10  11      100.71       89.77     24.30 o 
  14  10  11       24.20       14.92     20.67 o 
  -5  11  11       32.61       13.37     18.93 o 
  -4  11  11      149.35      137.86     41.38 o 
  -3  11  11      468.12      540.48     32.32 o 
  -2  11  11       91.86      111.49     21.11 o 
  -1  11  11       13.14       14.95     15.19 o 
   0  11  11      357.48      378.23     25.29 o 
   1  11  11      252.17      283.56     89.56 o 
   2  11  11      287.99      250.29     33.39 o 
   3  11  11      135.99      144.44     15.58 o 
   4  11  11      459.28      533.58     22.64 o 
   5  11  11      121.09      160.16     13.14 o 
   6  11  11        1.69      -10.24     10.24 o 
   7  11  11      140.82      146.86     16.80 o 
   8  11  11       18.66       20.79     17.64 o 
   9  11  11      170.99      136.42     23.39 o 
  10  11  11       84.94       85.62     18.83 o 
  11  11  11       57.00       85.04     20.88 o 
  12  11  11       97.07       98.32     22.84 o 
  13  11  11       12.97       21.58     21.62 o 
  -4  12  11        3.09        4.74     19.91 o 
  -3  12  11       34.86       39.53     24.82 o 
  -2  12  11      122.92      179.26     25.12 o 
  -1  12  11        4.07      -14.06     14.06 o 
   0  12  11       64.14       41.14     19.54 o 
   1  12  11       51.47       83.84     31.92 o 
   2  12  11      396.56      387.23     25.17 o 
   3  12  11      448.33      446.79     21.96 o 
   4  12  11       16.57        8.47     10.31 o 
   5  12  11      376.54      372.70     23.04 o 
   6  12  11       78.89       85.02     14.62 o 
   7  12  11      178.91      186.15     27.51 o 
   8  12  11        4.89      -11.55     15.19 o 
   9  12  11        0.77      -21.30     21.30 o 
  10  12  11      694.94      712.39     36.04 o 
  11  12  11       67.42       54.13     20.94 o 
  12  12  11        1.25       10.88     21.02 o 
  13  12  11       50.46       43.31     22.17 o 
  -3  13  11       47.86       81.05     23.99 o 
  -2  13  11      268.47      250.34     42.44 o 
  -1  13  11       96.40      110.86     22.53 o 
   0  13  11       93.01      118.29     23.74 o 
   1  13  11      279.19      307.39     26.90 o 
   2  13  11       15.57      -10.81     23.58 o 
   3  13  11       75.17       46.04     16.84 o 
   4  13  11      394.58      399.97     21.21 o 
   5  13  11       22.12       23.82     18.37 o 
   6  13  11      150.46      189.21     19.01 o 
   7  13  11      870.79      951.58     40.48 o 
   8  13  11      358.05      329.68     33.55 o 
   9  13  11      386.59      386.18     28.11 o 
  10  13  11        1.75      -17.00     17.00 o 
  11  13  11      162.23      165.41     49.24 o 
  12  13  11      209.59      255.35     51.65 o 
  -2  14  11        0.36      -11.71     27.64 o 
  -1  14  11       94.05      101.99     23.95 o 
   0  14  11      183.63      236.21     31.07 o 
   1  14  11        4.77       -6.35     17.09 o 
   2  14  11      164.37      190.12     34.20 o 
   3  14  11       20.69       29.86     27.21 o 
   4  14  11      535.28      557.13     32.42 o 
   5  14  11       15.11       46.45     19.36 o 
   6  14  11       26.17        4.03     18.00 o 
   7  14  11     1307.39     1439.48     51.66 o 
   8  14  11       12.35       -7.01     18.70 o 
   9  14  11        5.24       -5.25     18.59 o 
  10  14  11      978.68     1074.67     47.50 o 
  11  14  11       18.12      -20.45     20.84 o 
  12  14  11       63.52       29.11     25.10 o 
   0  15  11       70.42       71.73     25.27 o 
   1  15  11       93.76      127.91     35.44 o 
   2  15  11       12.77      -13.17     25.31 o 
   3  15  11      406.80      343.94     41.19 o 
   4  15  11       50.75       73.17     29.92 o 
   5  15  11       24.47       19.41     20.68 o 
   6  15  11      240.54      307.70     28.30 o 
   7  15  11       75.51       83.08     34.58 o 
   8  15  11      198.94      156.36     39.89 o 
   9  15  11       88.92       80.11     23.95 o 
  10  15  11       72.82       78.47     25.79 o 
   3  16  11       74.33       49.48     35.34 o 
   4  16  11      209.16      283.67     45.36 o 
   5  16  11       18.07       52.95     32.14 o 
   6  16  11       14.44       40.47     24.33 o 
   7  16  11        3.32       25.36     35.07 o 
   8  16  11        6.49      -27.69     27.69 o 
  -4 -11  12        9.37      -20.54     21.78 o 
  -3 -11  12      287.39      321.83     30.55 o 
  -2 -11  12       27.03       -8.54     22.41 o 
  -8 -10  12       28.29       -7.80     40.21 o 
  -7 -10  12      163.18      156.54     28.67 o 
  -6 -10  12      218.62      287.40     34.31 o 
  -5 -10  12       14.09       33.12     23.04 o 
  -4 -10  12      294.51      309.95     28.62 o 
  -3 -10  12      163.78      190.76     29.28 o 
  -2 -10  12       49.75       67.67     40.11 o 
  -1 -10  12       42.01       73.24     24.03 o 
   0 -10  12      317.03      324.37     30.00 o 
   1 -10  12       12.54       31.06     34.58 o 
   2 -10  12       19.60       15.88     28.78 o 
  -9  -9  12       68.89       86.11     26.20 o 
  -8  -9  12       20.06        1.23     22.57 o 
  -7  -9  12      523.78      475.18     64.44 o 
  -6  -9  12      314.85      325.59     39.67 o 
  -5  -9  12       29.54       40.71     23.79 o 
  -4  -9  12      342.68      348.02     23.35 o 
  -3  -9  12      101.57       92.02     50.57 o 
  -2  -9  12      107.94      131.83     23.20 o 
  -1  -9  12      957.36     1008.27     44.67 o 
   0  -9  12       32.36        0.93     18.59 o 
   1  -9  12       30.22       64.88     21.96 o 
   2  -9  12      374.31      354.77     30.08 o 
   3  -9  12      132.32      130.72     39.13 o 
   4  -9  12       20.61      -23.47     29.81 o 
 -10  -8  12       85.72       81.64     25.64 o 
  -9  -8  12       41.50       38.41     24.10 o 
  -8  -8  12       20.81       20.31     22.47 o 
  -7  -8  12        2.03       -3.14     18.72 o 
  -6  -8  12      881.31      846.92     41.46 o 
  -5  -8  12       76.46       87.89     26.61 o 
  -4  -8  12      513.01      537.59     32.00 o 
  -3  -8  12        0.98        3.53     13.39 o 
  -2  -8  12        3.14       -6.53     13.95 o 
  -1  -8  12      434.31      488.97     80.92 o 
   0  -8  12      357.69      362.10     26.97 o 
   1  -8  12        4.02      -16.32     16.32 o 
   2  -8  12      190.27      222.70     26.50 o 
   3  -8  12       18.74       13.60     27.75 o 
   4  -8  12        2.58       -6.29     29.43 o 
   5  -8  12      135.58      125.14     38.15 o 
 -10  -7  12      113.33      122.73     27.26 o 
  -9  -7  12       10.82        6.24     19.89 o 
  -8  -7  12       37.89       25.64     19.26 o 
  -7  -7  12      489.62      499.37     32.21 o 
  -6  -7  12       39.45       22.91     18.83 o 
  -5  -7  12        2.81       16.75     16.75 o 
  -4  -7  12      453.15      532.92     33.11 o 
  -3  -7  12      196.01      233.08     28.15 o 
  -2  -7  12      170.50      157.57     30.14 o 
  -1  -7  12      112.81      130.52     18.59 o 
   0  -7  12      237.97      292.60     39.70 o 
   1  -7  12      310.39      310.09     37.53 o 
   2  -7  12       50.53       24.60     20.00 o 
   3  -7  12      630.03      607.50     52.79 o 
   4  -7  12      139.71      164.97     25.53 o 
   5  -7  12        8.29      -17.10     17.10 o 
   6  -7  12      309.37      413.37     32.57 o 
 -11  -6  12       14.54      -22.24     22.24 o 
 -10  -6  12       75.11      131.53     38.64 o 
  -9  -6  12      250.95      251.14     27.74 o 
  -8  -6  12       87.01       91.70     22.48 o 
  -7  -6  12      105.68       51.41     18.82 o 
  -6  -6  12        3.65        4.17     14.04 o 
  -5  -6  12      157.39      165.83     22.93 o 
  -4  -6  12      200.53      204.40     24.26 o 
  -3  -6  12       97.75       85.99     19.13 o 
  -2  -6  12        0.67       -4.43     11.70 o 
  -1  -6  12        3.17        2.20     12.92 o 
   0  -6  12       12.24       -0.85     11.43 o 
   1  -6  12       54.38       28.90     13.24 o 
   2  -6  12      297.18      278.00     17.65 o 
   3  -6  12        4.98        1.87     12.27 o 
   4  -6  12       60.94       85.09     20.87 o 
   5  -6  12      335.20      345.91     26.66 o 
   6  -6  12        4.55      -17.97     17.97 o 
   7  -6  12       11.55        0.82     20.96 o 
   8  -6  12      157.91      190.29     43.03 o 
 -11  -5  12      157.39      171.32     30.21 o 
 -10  -5  12       23.19       -6.42     18.32 o 
  -9  -5  12      279.06      425.19    104.98 o 
  -8  -5  12       40.42       39.03     18.98 o 
  -7  -5  12      841.99      878.46     53.25 o 
  -6  -5  12       23.60        5.50     16.67 o 
  -5  -5  12      260.65      228.49     23.47 o 
  -4  -5  12      113.68       84.42     17.71 o 
  -3  -5  12      569.70      577.74     29.98 o 
  -2  -5  12      152.47      187.82     16.54 o 
  -1  -5  12       18.86       12.11     11.20 o 
   0  -5  12      314.94      322.44     18.31 o 
   1  -5  12       63.65       62.00     10.87 o 
   2  -5  12      231.29      225.29     15.09 o 
   3  -5  12       59.40       59.89     12.76 o 
   4  -5  12        3.80      -13.63     13.63 o 
   5  -5  12      676.73      687.72     58.21 o 
   6  -5  12      318.88      341.74     27.66 o 
   7  -5  12       78.32       65.62     51.65 o 
   8  -5  12       73.83       74.32     22.64 o 
 -12  -4  12       23.02      -29.92     29.92 o 
 -11  -4  12       81.62       72.04     70.92 o 
 -10  -4  12      207.50      225.01     53.95 o 
  -9  -4  12        1.63      -16.43     16.43 o 
  -8  -4  12      516.45      511.65     31.81 o 
  -7  -4  12     1905.97     1802.95     71.03 o 
  -6  -4  12      673.22      609.26     59.64 o 
  -5  -4  12      907.17      851.44     36.82 o 
  -4  -4  12        9.28       -3.49     14.63 o 
  -3  -4  12       13.42        1.16     12.14 o 
  -2  -4  12      105.57      137.22     14.95 o 
  -1  -4  12      555.22      564.47     19.28 o 
   0  -4  12      128.82      142.04     17.37 o 
   1  -4  12       37.47       28.19      9.04 o 
   2  -4  12       88.67       73.76     14.26 o 
   3  -4  12      449.40      440.13     17.25 o 
   4  -4  12      190.65      195.03     26.39 o 
   5  -4  12      184.62      199.32     24.25 o 
   6  -4  12      171.82      154.66     28.75 o 
   7  -4  12        1.85        2.84     17.07 o 
   8  -4  12       10.08       -7.88     17.38 o 
   9  -4  12        8.01      -18.03     21.02 o 
 -12  -3  12       30.97       23.73     24.34 o 
 -11  -3  12       53.85       60.77     24.25 o 
 -10  -3  12      273.82      264.44     31.88 o 
  -9  -3  12      202.68      220.31     26.97 o 
  -8  -3  12       59.22       82.58     19.62 o 
  -7  -3  12      247.48      242.32     26.44 o 
  -6  -3  12      210.50      211.36     25.12 o 
  -5  -3  12      730.16      759.51     46.04 o 
  -4  -3  12        2.09       -0.75     13.42 o 
  -3  -3  12       46.95       60.47     15.54 o 
  -2  -3  12     1067.43     1007.08     28.83 o 
  -1  -3  12     3641.49     3667.05     57.80 o 
   0  -3  12      803.13      849.57     25.95 o 
   1  -3  12       99.67      103.12     10.82 o 
   2  -3  12     1941.41     1914.43     36.62 o 
   3  -3  12      281.85      250.25     13.18 o 
   4  -3  12       40.60       13.26     11.98 o 
   5  -3  12      689.84      614.06     30.62 o 
   6  -3  12      170.53      206.12     23.81 o 
   7  -3  12       14.12      -13.10     24.12 o 
   8  -3  12        7.56       -4.20     14.76 o 
   9  -3  12       55.39       72.24     21.33 o 
  10  -3  12       31.60       -2.27     30.43 o 
 -12  -2  12      160.12      160.40     28.77 o 
 -11  -2  12       23.03       31.01     23.20 o 
 -10  -2  12      423.50      405.56     42.68 o 
  -9  -2  12       15.38       12.65     18.91 o 
  -8  -2  12      157.87      129.66     21.48 o 
  -7  -2  12      285.77      277.51     25.45 o 
  -6  -2  12      365.41      365.92     25.72 o 
  -5  -2  12      978.50      991.41     38.79 o 
  -4  -2  12      683.37      745.82     26.34 o 
  -3  -2  12     2151.66     2127.79     97.05 o 
  -2  -2  12        9.39        4.29      8.48 o 
  -1  -2  12      414.50      430.80     15.02 o 
   0  -2  12      424.40      406.31     17.77 o 
   1  -2  12      970.42      956.53     22.88 o 
   2  -2  12        1.58       -7.14      7.14 o 
   3  -2  12      520.97      490.67     16.99 o 
   4  -2  12      502.86      467.69     20.37 o 
   5  -2  12       18.33       -0.16      9.82 o 
   6  -2  12      227.50      210.45     17.38 o 
   7  -2  12       20.12        9.54     14.88 o 
   8  -2  12       92.73      131.98     22.02 o 
   9  -2  12      196.84      192.86     25.81 o 
  10  -2  12       39.27       16.61     34.17 o 
  11  -2  12      230.53      299.71     30.71 o 
 -12  -1  12       52.26       23.92     26.13 o 
 -11  -1  12      145.71      157.21     28.05 o 
 -10  -1  12        0.48      -18.61     18.61 o 
  -9  -1  12      240.33      282.58     27.79 o 
  -8  -1  12       14.39       14.32     15.46 o 
  -7  -1  12      171.44      204.71     48.15 o 
  -6  -1  12       36.34       27.25     14.60 o 
  -5  -1  12      105.97      140.82     17.47 o 
  -4  -1  12      774.69      734.13     24.53 o 
  -3  -1  12      143.45      143.90     13.27 o 
  -2  -1  12        0.08       -6.51      8.14 o 
  -1  -1  12     1393.13     1356.53     33.37 o 
   0  -1  12        8.86        8.10      8.36 o 
   1  -1  12      468.72      453.94     15.05 o 
   2  -1  12     4450.03     4398.68     65.67 o 
   3  -1  12      261.92      272.12     12.64 o 
   4  -1  12      201.26      219.30     14.72 o 
   5  -1  12        8.08        3.16      9.99 o 
   6  -1  12      457.13      443.12     20.49 o 
   7  -1  12      153.44      160.50     16.73 o 
   8  -1  12      365.57      359.17     25.29 o 
   9  -1  12     1103.51     1077.51     45.12 o 
  10  -1  12       14.68      -11.86     17.74 o 
  11  -1  12       22.79        3.54     17.73 o 
 -11   0  12       24.84       37.39     23.25 o 
 -10   0  12      226.57      242.82     26.97 o 
  -9   0  12       48.62        5.47     23.28 o 
  -8   0  12        1.90      -14.59     14.59 o 
  -7   0  12       45.43       27.13     12.29 o 
  -6   0  12        0.63       -9.16     10.20 o 
  -5   0  12      217.48      207.77     15.14 o 
  -4   0  12      422.81      445.07     19.17 o 
  -3   0  12      369.69      326.56     16.79 o 
  -2   0  12       65.53       94.98     10.07 o 
  -1   0  12     1407.78     1431.62     34.45 o 
   0   0  12        5.73        7.58      5.83 o 
   1   0  12      844.34      787.15     19.15 o 
   2   0  12       22.73       16.97     10.44 o 
   3   0  12      210.67      200.93     11.21 o 
   4   0  12       12.91       18.53      8.06 o 
   5   0  12      570.52      610.50     30.53 o 
   6   0  12       65.50       82.69     12.34 o 
   7   0  12       54.42       58.67     12.81 o 
   8   0  12     1280.48     1235.89     35.81 o 
   9   0  12      396.39      402.74     27.38 o 
  10   0  12      121.34      107.55     22.26 o 
  11   0  12      275.47      270.89     27.39 o 
  12   0  12       38.01       27.83     31.43 o 
 -11   1  12       67.87       23.09     29.37 o 
 -10   1  12      159.63      176.63     27.74 o 
  -9   1  12        0.06      -16.29     16.29 o 
  -8   1  12        7.43       13.71     12.84 o 
  -7   1  12        3.67        3.28     11.04 o 
  -6   1  12       64.44       67.15     12.63 o 
  -5   1  12      270.98      254.07     16.20 o 
  -4   1  12      584.13      551.21     21.54 o 
  -3   1  12       25.22       14.54      8.91 o 
  -2   1  12      248.44      251.99     14.57 o 
  -1   1  12      461.26      437.67     15.13 o 
   0   1  12       32.63       11.56      8.09 o 
   1   1  12       17.97       15.53      6.25 o 
   2   1  12     2585.26     2743.33     44.07 o 
   3   1  12      235.00      229.78     10.81 o 
   4   1  12       47.70       36.81     10.40 o 
   5   1  12      129.59      121.63     17.63 o 
   6   1  12     2027.04     1913.34     43.70 o 
   7   1  12      177.65      195.92     16.06 o 
   8   1  12       58.27       64.34     12.84 o 
   9   1  12       74.57       88.89     14.58 o 
  10   1  12        0.17      -11.61     16.23 o 
  11   1  12      393.54      446.13     30.79 o 
  12   1  12        1.04      -16.62     19.65 o 
  13   1  12       64.56       34.90     35.61 o 
 -11   2  12       46.05       33.22     32.30 o 
 -10   2  12       30.66       36.67     19.97 o 
  -9   2  12      237.41      265.83     21.90 o 
  -8   2  12      223.46      236.73     18.78 o 
  -7   2  12       46.96       39.10     13.38 o 
  -6   2  12       18.09       18.09     11.38 o 
  -5   2  12      191.17      171.41     16.57 o 
  -4   2  12      567.22      609.19     22.81 o 
  -3   2  12       17.27       13.15      9.15 o 
  -2   2  12        4.60        1.85      8.64 o 
  -1   2  12     1959.12     2030.86     43.14 o 
   0   2  12       26.90       34.04      9.02 o 
   1   2  12        8.88        1.42      7.10 o 
   2   2  12      228.98      217.52     13.65 o 
   3   2  12     1066.39     1105.22     23.31 o 
   4   2  12      246.45      247.32     10.83 o 
   5   2  12      125.63      104.70     12.11 o 
   6   2  12      157.13      167.78     15.20 o 
   7   2  12       61.26       21.39     11.00 o 
   8   2  12       38.54       38.26     12.28 o 
   9   2  12       38.36       41.86     20.79 o 
  10   2  12      135.23      155.24     18.74 o 
  11   2  12        5.56      -10.02     13.26 o 
  12   2  12      417.76      388.69     47.64 o 
  13   2  12        6.86        9.21     20.85 o 
 -11   3  12       37.07       23.92     23.27 o 
 -10   3  12      330.05      390.69     29.53 o 
  -9   3  12       57.85       86.08     20.68 o 
  -8   3  12       66.05       24.40     16.55 o 
  -7   3  12      364.14      388.54     20.68 o 
  -6   3  12      159.22      191.48     16.39 o 
  -5   3  12      412.68      421.47     20.27 o 
  -4   3  12      479.39      458.93     19.89 o 
  -3   3  12      461.49      459.54     21.70 o 
  -2   3  12     1135.59     1122.84     33.33 o 
  -1   3  12       89.09      123.65     12.97 o 
   0   3  12     1413.81     1385.57     43.02 o 
   1   3  12      470.87      473.23     17.83 o 
   2   3  12      729.78      776.25     23.99 o 
   3   3  12      546.39      468.76     14.01 o 
   4   3  12      161.74      129.08      9.71 o 
   5   3  12      293.05      303.14     15.20 o 
   6   3  12       21.09        9.58      9.21 o 
   7   3  12      197.57      199.35     16.84 o 
   8   3  12      417.57      496.59     21.40 o 
   9   3  12      304.23      247.20     16.88 o 
  10   3  12      368.94      385.04     21.09 o 
  11   3  12      454.25      453.06     23.52 o 
  12   3  12        0.81       -6.43     11.31 o 
  13   3  12      118.53      177.39     47.48 o 
 -10   4  12       37.05       44.95     20.63 o 
  -9   4  12       77.99       82.11     23.05 o 
  -8   4  12      179.02      187.39     49.59 o 
  -7   4  12      172.17      158.02     20.92 o 
  -6   4  12        6.47       24.69     14.58 o 
  -5   4  12       25.18       24.08     10.90 o 
  -4   4  12     1893.94     1777.42     41.88 o 
  -3   4  12       81.41       67.24     11.79 o 
  -2   4  12      152.81      160.78     12.93 o 
  -1   4  12     2609.91     2569.73     51.21 o 
   0   4  12      215.44      245.97     13.93 o 
   1   4  12       31.25       14.10      7.97 o 
   2   4  12     1228.60     1194.12     23.67 o 
   3   4  12      215.77      194.68      9.68 o 
   4   4  12      465.71      432.00     13.52 o 
   5   4  12      442.22      452.09     17.97 o 
   6   4  12      322.45      281.29     15.15 o 
   7   4  12      120.77      113.63     16.12 o 
   8   4  12      403.11      479.73     20.96 o 
   9   4  12      328.16      283.31     17.19 o 
  10   4  12        3.79        0.68     10.02 o 
  11   4  12       10.41       -7.39     12.31 o 
  12   4  12      201.27      241.60     18.45 o 
  13   4  12        0.88        9.85     15.69 o 
  14   4  12       30.36       21.84     34.36 o 
 -10   5  12       20.61        0.29     21.44 o 
  -9   5  12       96.28       75.73     22.45 o 
  -8   5  12      870.87      976.53     42.96 o 
  -7   5  12      650.23      676.06     34.74 o 
  -6   5  12      364.44      304.93     22.59 o 
  -5   5  12       68.03       89.53     13.35 o 
  -4   5  12      338.45      316.89     17.10 o 
  -3   5  12      933.74      935.63     28.35 o 
  -2   5  12      333.81      310.62     21.64 o 
  -1   5  12      436.09      472.28     31.44 o 
   0   5  12       18.26        5.27      8.01 o 
   1   5  12      138.83      107.69     12.21 o 
   2   5  12       27.64       40.19     10.66 o 
   3   5  12      793.78      753.61     30.35 o 
   4   5  12      256.15      233.55     10.48 o 
   5   5  12      854.42      879.82     40.67 o 
   6   5  12       54.19       61.32     11.49 o 
   7   5  12        8.70        4.42      9.23 o 
   8   5  12      814.26      780.69     35.06 o 
   9   5  12      619.13      515.66     31.92 o 
  10   5  12        0.56       -9.71     13.20 o 
  11   5  12      507.72      497.78     24.35 o 
  12   5  12       73.26       82.13     17.69 o 
  13   5  12       79.09      105.06     18.57 o 
  14   5  12       97.80       94.39     21.21 o 
  -9   6  12        8.94       34.23     33.47 o 
  -8   6  12        0.21        7.39     17.22 o 
  -7   6  12      164.25      160.96     23.90 o 
  -6   6  12      565.09      465.27     28.99 o 
  -5   6  12      366.95      378.65     25.31 o 
  -4   6  12       15.77        0.40     11.76 o 
  -3   6  12      597.97      625.31     23.58 o 
  -2   6  12      969.26      958.11     28.35 o 
  -1   6  12     1404.38     1392.64     34.66 o 
   0   6  12      261.43      223.84     13.94 o 
   1   6  12      735.57      673.76     22.07 o 
   2   6  12      109.49      117.15     15.06 o 
   3   6  12      226.96      219.99     10.65 o 
   4   6  12      459.53      455.16     14.58 o 
   5   6  12      918.49      978.10     27.31 o 
   6   6  12      291.74      235.89     14.44 o 
   7   6  12      383.20      348.02     17.32 o 
   8   6  12     1939.29     1856.63     55.73 o 
   9   6  12      239.74      223.35     16.85 o 
  10   6  12        0.38       -8.28     10.64 o 
  11   6  12      714.42      793.08     48.64 o 
  12   6  12      274.69      240.54     21.26 o 
  13   6  12        0.66       20.88     15.90 o 
  14   6  12      101.97      199.19     23.47 o 
  -9   7  12       30.52       25.07     22.20 o 
  -8   7  12        4.05        1.20     18.27 o 
  -7   7  12       16.61       32.11     18.13 o 
  -6   7  12      294.57      241.20     22.66 o 
  -5   7  12      215.14      184.82     24.14 o 
  -4   7  12      623.95      597.47     30.58 o 
  -3   7  12      107.12       87.54     16.97 o 
  -2   7  12     1750.05     1780.07     41.71 o 
  -1   7  12     2243.77     2162.56     58.65 o 
   0   7  12      487.38      465.68     19.55 o 
   1   7  12      412.28      437.79     18.18 o 
   2   7  12       10.57       -5.03      9.12 o 
   3   7  12        1.58        7.06      6.70 o 
   4   7  12       55.25       48.67      8.53 o 
   5   7  12     1137.36     1172.27     31.04 o 
   6   7  12       85.77       81.93     12.45 o 
   7   7  12      398.88      335.84     20.19 o 
   8   7  12       57.89       60.12     24.64 o 
   9   7  12     1013.82      945.32     30.52 o 
  10   7  12      126.26      128.62     16.10 o 
  11   7  12      234.17      249.98     19.84 o 
  12   7  12      273.64      247.97     21.38 o 
  13   7  12       64.03       52.79     16.95 o 
  14   7  12      175.07      250.81     31.18 o 
  -8   8  12       41.25       46.64     33.36 o 
  -7   8  12        0.73        1.52     24.63 o 
  -6   8  12      147.79      144.24     23.40 o 
  -5   8  12      282.07      321.41     25.40 o 
  -4   8  12      281.44      293.62     23.74 o 
  -3   8  12      191.80      147.08     20.72 o 
  -2   8  12       64.92       55.87     14.74 o 
  -1   8  12        4.31       -5.71      9.28 o 
   0   8  12       65.70       99.38     12.87 o 
   1   8  12      762.34      713.35     34.07 o 
   2   8  12      120.21      151.62     24.43 o 
   3   8  12        1.24        6.10      7.54 o 
   4   8  12      446.44      469.18     15.86 o 
   5   8  12     1341.27     1411.61     35.41 o 
   6   8  12       41.16       42.27     13.49 o 
   7   8  12      461.37      417.22     19.35 o 
   8   8  12      121.60      157.54     15.43 o 
   9   8  12      424.01      420.20     20.89 o 
  10   8  12      215.66      227.04     17.10 o 
  11   8  12      377.81      443.06     27.07 o 
  12   8  12      170.42      148.01     20.14 o 
  13   8  12       16.45       -6.13     17.49 o 
  14   8  12       71.40      128.08     59.67 o 
  -7   9  12      297.42      324.90     60.32 o 
  -6   9  12      228.64      251.24     30.15 o
[truncated: 169,502 more chars]
